# Supplementary material for: Hatchery-reared enhancement program for silver carp (Hypophthalmichthys molitrix) in the middle Yangtze River: monitoring the effectiveness based on parentage analysis
Source: PeerJ. 2019 May 6;7:e6836. doi: 10.7717/peerj.6836 (PMC6507896; doi:10.7717/peerj.6836)
Supplement: Supplemental Information 1 [file peerj-07-6836-s001.xls]

## Sheet: Sheet1
	Females					Males
Unconformed breeders					Unconformed breeders
ID	BL	BW			ID	BL	BW
JGL001	69	15.8			JGL002	73	15.9			*GL represent hatchery-reared released in 2016
JGL003	72	21			JGL004	75	18.7			*HL represent hatchery-reared released in 2017
JGL005	74	20			JGL006	65	14.6
JGL007	66	17.1			JGL010	77	18.9
JGL008	75	25.2			JGL012	70	15.7
JGL009	74	25.1			JGL013	69	19.1
JGL011	71	21.2			JGL016	74	19.1
JGL014	75	19.4			JGL017	75	19.2
JGL015	76	19.1			JGL020	73	21.4
JGL018	70	17.2			JGL021	72	19.4
JGL019	71	18.2			JGL024	72	21.3
JGL022	78	28.1			JGL027	76	22.4
JGL023	75	24.1			JGL031	71	19
JGL025	70	15.7			JGL033	66	14
JGL026	74	23.4			JGL036	75	21.1
JGL028	78	23.4			JGL041	73	22
JGL029	73	19.4			JGL043	69	18.5
JGL030	78	24			JGL045	76	18.2
JGL032	75	23			JGL046	73	17.9
JGL034	69	19.1			JGL049	69	23.3
JGL035	78	22			JGL051	72	25
JGL037	74	15.5			JGL052	59	17.6
JGL038	76	22.6			JGL053	62	14
JGL039	76	19.9			JGL054	66	17.2
JGL040	74	18.3			JGL055	75	17.9
JGL042	77	21			JGL057	66	15.7
JGL044	77	21			JGL058	76	18.7
JGL047	60	19.2			JGL059	71	18.4
JGL048	71	22			JGL060	76	23
JGL056	75	20.05			JGL061	71	17.6
JGL062	64	15.2			JGL064	70	16
JGL063	72	29.4			JGL067	75	20.3
JGL065	70	19.4			JGL070	77	18.5
JGL066	71	16.5			JGL071	71	16.4
JGL069	71	20			JGL073	69	16.9
JGL072	77	19.3			JGL079	74	17.2
JGL074	71	17.5			JGL080	70	18
JGL075	69	21			JGL082	73	17.7
JGL076	75	23.2			JGL085	73	17
JGL077	73	20.6			JGL086	69	18.4
JGL078	75	25			JGL087	71	24
JGL081	74	22.1			JGL089	68	17.7
JGL083	75	33.4			JGL090	73	18
JGL084	68	13.8			JGL092	56	15.3
JGL088	74	20.05			JGL093	74	19.5
JGL091	66	18.9			JGL096	75	23.6
JGL094	67	20.4			JGL098	80	24.4
JGL095	66	17			JGL099	72	22.5
JGL097	76	25.4			JGL100	70	19.2
JGL101	76	23.3			JGL105	70	25
JGL102	77	22.4			JGL107	67	22
JGL106	74	25.3			JGL108	68	20
JGL114	64	24.4			JGL113	71	21
JGL116	64	18.4			JGL115	73	26.7
JGL117	72	24			JGL118	73	19.2
JGL120	73	19.3			JGL119	72	21
JGL121	75	21			JGL122	71	23.7
JGL123	73	24.2			JGL124	75	24
JGL125	70	19			JGL126	74	19.4
JGL128	78	24.4			JGL127	73	18
JGL129	69	15.3			JGL134	67	18.9
JGL130	84	28.5			JGL136	69	19.5
JGL131	75	19.1			JGL138	72	25.5
JGL133	71	23			JGL139	74	19.4
JGL135	71	23.7			JGL141	74	19.9
JGL137	77	23.8			JGL143	73	24
JGL140	69	19.4			JGL145	74	23.3
JGL142	74	23			JGL146	77	22
JGL148	76	20			JGL147	72	24.4
JGL149	75	25			JGL151	74	19.6
JGL150	71	23			JGL152	70	22
JGL153	71	24.2			JGL158	68	17.9
JGL154	66	14.5			JGL159	72	20
JGL155	73	25			JGL163	77	22.2
JGL156	76	22.2			JGL165	68	21.7
JGL157	71	20			JGL167	60	18.5
JGL160	75	22.2			JGL171	76	22
JGL161	72	22.5			JGL172	73	21
JGL166	66	18.4			JGL175	64	19.8
JGL168	65	25			JGL176	76	27
JGL169	75	22.4			JGL177	73	19.9
JGL170	75	24.8			JGL179	68	24.4
JGL173	73	22			JGL183	64	28.8
JGL174	74	19.5			JGL184	72	19.1
JGL178	76	22.2			JGL194	73	22.8
JGL180	73	25.4			JGL196	71	22
JGL181	60	14			JGL198	72	22.8
JGL182	76	23.2			JGL202	72	20
JGL186	77	25.4			JGL204	73	25.4
JGL188	71	23.8			JGL206	71	20
JGL190	80	23.1			JGL214	60	16.8
JGL192	75	23			JGL218	68	19.9
JGL200	72	23			JGL220	76	18.9
JGL208	83	25.6			JGL222	71	19.4
JGL212	72	19.7			JGL224	71	19.9
JGL216	72	19.9			JGL230	74	19.7
JGL226	75	25.5			JGL185	74	25
JGL228	72	23			JGL187	74	19.8
JGL232	72	24.1			JGL189	69	18
JGL234	68	22.5			JGL244	73	22.5
JGL236	72	19.9			JGL248	71	19.1
JGL193	88	27.4			SGL001	72	14.6
JGL240	75	28			SGL006	74	22.6
JGL250	87	33.5			SGL007	60	13.9
SGL002	61	12.6			SGL009	68	20.4
SGL003	64	14			SGL012	64	14.5
SGL004	71	14			SGL013	68	15.7
SGL005	61	11.7			SGL016	64	14.5
SGL008	68	14.5			SGL017	61	14.6
SGL010	65	20.3			SGL022	60	14.7
SGL011	69	20.6			SGL023	66	14.5
SGL014	62	15.8			SGL025	60	12.9
SGL015	61	13.4			SGL026	65	14.4
SGL018	64	14.7			SGL027	60	13.5
SGL019	63	16.2			SGL028	64	15.5
SGL020	64	15.2			SGL033	62	14.5
SGL021	63	13.9			SGL037	63	13.9
SGL024	65	15.2			SGL039	64	13.8
SGL029	60	13.9			SGL041	62	13.3
SGL030	62	13.2			SGL042	65	13.2
SGL031	62	13.6			SGL044	65	13.2
SGL032	63	15.3			SGL045	65	12.9
SGL034	61	13.5			SGL046	63	14.1
SGL035	63	14.4			SGL047	62	13.8
SGL036	59	11.9			SGL050	62	13.9
SGL038	71	22.4			SGL051	64	13.9
SGL040	63	12.1			SGL053	72	12.1
SGL043	71	20.2			SGL056	60	12.2
SGL048	65	12.1			SGL059	60	14.4
SGL049	65	14.5			SGL061	61	13.5
SGL052	60	14.2			SGL063	61	12.1
SGL054	64	13.9			SGL068	61	12.1
SGL057	61	12.4			SGL070	63	11.6
SGL058	60	12.5			SGL073	63	12
SGL060	64	15.2			SGL074	64	12.9
SGL062	63	12.6			SGL075	63	11.1
SGL064	64	11.9			SGL077	60	12.3
SGL065	59	12.5			SGL080	63	13.8
SGL066	58	10.6			SGL083	61	12.5
SGL067	61	13.8			SGL084	62	15.7
SGL069	63	14.6			SGL085	60	11.8
SGL071	61	11.9			SGL089	61	14
SGL072	65	15			SGL090	62	12.8
SGL076	63	13.7			SGL091	60	13.3
SGL078	60	12.5			SGL093	61	12.8
SGL079	61	14.2			SGL094	64	16
SGL081	61	13			SGL095	58	11.8
SGL082	61	12.6			SGL098	63	14.9
SGL086	58	15.5			SGL099	55	12
SGL087	58	12.2			SGL100	63	14.7
SGL088	58	16			SGL101	56	12.8
SGL092	59	11			SGL104	60	12.4
SGL096	66	15.4			SGL105	61	13.1
SGL097	66	17.1			SGL106	59	12.7
SGL102	61	12.2			SGL115	69	18.6
SGL103	57	11.7			SGL117	65	13.3
SGL108	65	14.4			SGL120	65	15.3
SGL110	62	14			SGL121	62	14.8
SGL112	67	14.6			SGL122	70	21.1
SGL113	63	14.6			SGL123	62	13.2
SGL114	60	14.6			SGL125	59	12.1
SGL116	62	13.6			SGL126	58	12.5
SGL119	64	15.3			SGL127	66	15.6
SGL124	63	12.6			SGL133	57	11.1
SGL128	55	10.9			SGL136	66	16.5
SGL129	59	11.8			SGL141	57	12.5
SGL130	65	14.7			SGL143	61	12.8
SGL131	59	15.5			SGL153	61	16.4
SGL132	63	15.7			SGL154	65	16.3
SGL134	63	15.7			SGL156	65	15.2
SGL138	60	12.3			SGL161	61	14.2
SGL139	64	14.9			SGL162	55	13.7
SGL140	61	14.7			SGL163	56	12.1
SGL142	62	13.7			SGL164	63	14.8
SGL144	58	12.2			SGL170	67	15.8
SGL145	58	13.7			SGL172	63	15.1
SGL146	65	13.4			SGL175	61	15.4
SGL147	61	15.3			SGL177	55	11
SGL149	59	14.4			SGL179	55	13.1
SGL150	62	12.9			SGL181	59	12
SGL151	60	13.3			SGL184	60	12.1
SGL152	62	13.5			SGL186	66	14.7
SGL155	62	16.6			SGL188	67	12.9
SGL157	61	13.9			SGL192	61	13.9
SGL158	70	20.9			SGL194	62	12.7
SGL160	64	13.8			SGL196	58	12.1
SGL165	55	12.2			SGL198	63	13.1
SGL167	56	13.2			SGL200	64	15.1
SGL168	61	11.2			SGL201	61	16.8
SGL171	60	12.1			SGL203	58	12.3
SGL173	59	13.4			SGL207	57	12.3
SGL174	64	13			SGL209	59	13.9
SGL180	58	12.3			SGL215	60	13.8
SGL182	61	11.2			SGL218	67	13.9
SGL183	60	13.7			SGL219	57	13.3
SGL185	58	12.9			SGL220	67	14
SGL187	60	14.2			SGL228	64	18.5
SGL189	61	14.4			SGL230	65	14.5
SGL190	62	13.2			SGL231	56	11.9
SGL191	58	12.1			SGL234	68	14
SGL193	60	15.2			SGL235	61	14.4
SGL197	65	18.2			SGL236	62	12.4
SGL199	61	12.8			SGL241	56	13.8
SGL202	62	15.8			SGL244	65	16.6
SGL204	64	12.8			SGL245	59	13.8
SGL205	61	16.7			SGL248	64	15
SGL206	63	12.6			SGL249	55	11.7
SGL208	66	13.8			SGL251	59	12
SGL210	64	15.8			SGL252	64	13.5
SGL211	55	11.4			SGL254	65	14.4
SGL212	64	14.2			SGL255	57	11.1
SGL213	59	15.4			SGL256	62	14.8
SGL214	65	14.3			SGL261	64	14.4
SGL216	65	16.3			SGL267	61	15.8
SGL217	59	13.1			SGL275	62	16.1
SGL221	61	14.4			SGL276	56	14.8
SGL222	64	13.8			SGL280	66	14.5
SGL223	56	11.9			SGL281	56	11.4
SGL224	64	13.9			SGL282	63	14
SGL225	57	12			SGL286	63	13.5
SGL226	67	15.8			SGL288	67	14.6
SGL227	58	14.4			SGL291	59	13.6
SGL229	57	12.5			SGL294	63	15.9
SGL232	68	14.3			SGL295	57	16.8
SGL233	60	13.9			SGL300	67	17
SGL237	56	12.8			SGL303	62	13.5
SGL238	65	13.5			SGL305	60	15.3
SGL239	59	13.4			SGL310	67	15.4
SGL242	63	13.5			SGL315	62	16.1
SGL243	60	15.2			SGL318	65	15.1
SGL250	63	13.1			SGL321	60	15.1
SGL253	59	16.5			SGL326	57	13.2
SGL257	57	13.1			SGL329	62	17
SGL258	63	14.1			SGL332	67	14.5
SGL259	63	17.5			SGL333	63	14.7
SGL262	62	14.9			SGL334	65	13.1
SGL263	62	14.4			SGL335	68	17.4
SGL264	68	17.3			SGL336	65	15
SGL265	59	13.2			SGL338	73	18.6
SGL266	62	14.3			SGL339	72	19.8
SGL268	62	13.3			SGL343	60	11.7
SGL269	61	17			SGL344	57	11.7
SGL272	70	14.9			SGL349	57	14.1
SGL277	57	12.3			SGL354	64	15.2
SGL278	63	12.5			SGL356	67	17
SGL279	58	13.4			SGL359	57	12.6
SGL283	62	11.6			SGL367	57	12
SGL284	65	17.5			SGL368	62	12.8
SGL285	64	15.5			SGL369	65	16.6
SGL289	63	18.6			SGL370	62	11.5
SGL292	64	14.4			SGL372	63	12.4
SGL296	58	13.5			SGL377	58	11.3
SGL297	62	15.6			SGL378	57	12.1
SGL298	66	15.3			SGL380	60	11
SGL299	67	18.1			SGL383	58	11.4
SGL301	64	17.1			SGL386	64	11.9
SGL304	72	24.3			SGL388	66	17.2
SGL306	64	14			SGL399	65	14.4
SGL307	61	17.5			SGL405	64	16.7
SGL309	59	15.4			SGL406	64	15.2
SGL311	56	15.4			SGL407	61	11.5
SGL316	60	15.2			SGL409	55	11.2
SGL319	57	15.3			SGL410	63	14.1
SGL320	66	15.8			SGL413	58	11.6
SGL322	66	14.9			SGL415	61	12.1
SGL323	59	14.7			SGL416	65	13.1
SGL324	61	14.4			SGL418	62	12.3
SGL325	64	17.7			SGL422	65	13.8
SGL327	62	16.9			SGL424	65	14.3
SGL328	59	13.3			SGL427	60	13.1
SGL330	66	14.8			SGL428	63	13.9
SGL331	68	15.5			SGL436	61	11.1
SGL337	64	16.9			SGL437	62	13.5
SGL340	61	12.4			SGL439	62	15.3
SGL341	56	14.2			SGL440	60	12.4
SGL342	62	14.8			SGL441	63	15
SGL345	58	14.8			SGL443	54	11.2
SGL346	63	15.1			SGL446	68	14
SGL347	59	13.6			SGL450	65	13.5
SGL348	67	18.2			SGL452	65	14.4
SGL350	68	14.7			SGL454	63	12.9
SGL352	57	13.7			SGL456	66	15.8
SGL353	59	12.2			SGL458	61	12.1
SGL357	58	14.2			SGL459	63	16.1
SGL360	65	15.2			SGL463	59	14.1
SGL362	60	13.1			SGL465	56	13.1
SGL363	63	15.2			SGL467	56	13.7
SGL365	59	14.4			SGL475	69	23.7
SGL366	61	13.2			SGL477	62	15.4
SGL371	65	15.2			SGL481	65	15.5
SGL373	62	15			SGL483	60	15.4
SGL374	66	16			SGL487	59	14.4
SGL375	50	15.6			SGL489	60	15.4
SGL376	62	12.7			JHL1	74	18.5
SGL379	61	12.8			JHL5	71	25.2
SGL381	60	11.7			JHL9	75	18.3
SGL382	66	17.5			JHL13	76	25
SGL384	68	14.4			JHL35	65	14.5
SGL385	61	13			JHL37	63	19.8
SGL391	60	12.8			JHL39	67	22.3
SGL392	60	13.2			JHL43	70	16.4
SGL393	64	15.3			JHL49	67	16.2
SGL394	63	14.8			JHL53	68	20.2
SGL395	63	16.2			JHL57	68	16.8
SGL396	64	15.9			JHL59	67	15.7
SGL397	67	15.6			JHL65	63	15.7
SGL398	63	12.5			JHL75	62	17.3
SGL400	61	12.8			JHL77	64	27.1
SGL401	62	14.5			JHL81	70	16.5
SGL402	56	12.5			JHL83	65	19.1
SGL404	64	16.1			JHL89	67	19.4
SGL411	55	12.3			JHL91	69	16.4
SGL412	60	11.4			JHL101	69	19.6
SGL414	67	13.8			JHL133	59	16.4
SGL417	62	13.7			JHL137	68	17
SGL419	52	10.4			JHL147	64	14.8
SGL420	63	12.4			JHL149	58	11.9
SGL421	60	12.2			JHL153	60	15.4
SGL423	56	13.3			JHL157	59	16.8
SGL425	59	12.3			JHL159	69	22
SGL426	62	13.2			JHL163	60	13.3
SGL429	59	12.8			JHL165	62	16.5
SGL430	61	12.1			JHL167	60	15.7
SGL431	59	18.8			JHL173	63	12.3
SGL432	63	14			JHL185	65	15.8
SGL433	63	16.2			JHL187	68	19.5
SGL434	63	13.4			JHL193	58	10.3
SGL435	68	20.5			JHL197	56	11.6
SGL438	65	13.4			JHL203	57	11.2
SGL445	60	13.3			JHL207	63	18.4
SGL447	62	15.3			JHL211	57	11.4
SGL448	61	19.1			JHL215	58	11.5
SGL449	64	15.8			JHL219	60	11
SGL451	60	15.6			JHL229	66	19.2
SGL453	63	15.4			JHL235	54	10.6
SGL455	65	14.3			JHL237	60	13.4
SGL457	58	13.8			JHL247	59	12
SGL461	59	13.4			JHL249	74	17.2
SGL462	72	22.4			JHL251	66	13.7
SGL464	60	14.6			JHL253	63	18
SGL466	63	16.9			JHL259	64	17
SGL468	65	14.9			JHL273	63	14
SGL470	68	15.6			JHL275	69	17.8
SGL471	65	15.8			JHL277	64	15
SGL472	75	20.5			JHL283	62	12.6
SGL473	66	16.9			JHL285	54	20
SGL474	66	15.2			JHL311	59	15.2
SGL476	76	26.6			JHL323	55	17.4
SGL479	64	15.4			JHL333	75	15.8
SGL485	63	16.1			JHL335	53	9.1
JHL3	86	21.3			JHL339	64	13.2
JHL7	63	14.5			JHL343	60	11.1
JHL11	68	17			JHL345	76	22.9
JHL15	71	21			JHL347	68	17.7
JHL17	81	28			JHL355	60	11.2
JHL19	58	9.9			JHL357	66	18.2
JHL21	78	24.7			JHL361	66	20.2
JHL23	67	21.4			JHL365	69	20.9
JHL25	61	17.3			JHL371	66	16.4
JHL27	81	23.4			JHL377	62	12.4
JHL29	57	12.4			JHL395	74	34
JHL31	68	18.2			JHL401	60	17.9
JHL33	74	21.9			JHL403	60	15.3
JHL41	65	12.6			JHL405	70	15.9
JHL45	64	13.5			JHL409	59	11.8
JHL47	71	23.1			JHL411	69	19.8
JHL51	68	20.1			JHL415	69	17.5
JHL55	69	18.2			JHL417	60	13.5
JHL61	69	18.3			JHL419	68	16.5
JHL63	73	22.8			JHL421	73	20.9
JHL67	75	24.1			JHL425	53	13.2
JHL69	67	15.3			JHL427	70	19.8
JHL71	63	17.2			JHL433	57	13.4
JHL73	67	21.3			JHL435	57	11.6
JHL79	66	13.3			JHL437	71	25.6
JHL85	77	25.6			JHL441	62	14.2
JHL87	76	25			JHL443	56	11.1
JHL93	68	17.5			JHL459	68	11.6
JHL95	73	31			JHL461	60	11.6
JHL97	69	19.7			JHL465	59	16.6
JHL99	66	15.4			JHL473	61	11.6
JHL107	79	20.2			JHL475	61	12.8
JHL109	69	19.6			JHL481	61	16.6
JHL111	66	27.3			JHL483	55	9.6
JHL113	63	19.2			JHL485	55	8.6
JHL115	73	23.6			JHL487	55	10.7
JHL117	63	19.7			JHL489	59	10.7
JHL119	66	23			JHL493	58	10.4
JHL121	63	19.3			JHL497	61	16.7
JHL123	58	13			JHL499	54	10.2
JHL125	81	28			JHL501	73	20
JHL127	64	16			JHL517	51	10
JHL129	64	24			JHL529	76	20.4
JHL131	58	15			JHL531	77	19.6
JHL135	64	15.9			JHL535	67	19
JHL139	64	14.5			JHL543	68	15.6
JHL141	67	14.5			JHL545	72	27.9
JHL143	71	25.4			JHL549	70	18.9
JHL145	59	11.1			JHL4	73	18.5
JHL151	68	15.8			JHL6	68	16
JHL155	65	16.3			JHL12	76	21
JHL161	56	19			JHL18	68	17
JHL169	79	25.6			JHL26	70	17.4
JHL171	61	19.1			JHL28	72	17.5
JHL175	62	14.5			JHL30	70	15.1
JHL177	60	14.7			JHL32	70	17.7
JHL179	63	12.3			JHL36	65	15.5
JHL181	60	12.4			JHL42	63	12.3
JHL183	62	14.5			JHL44	66	21.2
JHL189	68	17.3			JHL48	61	13.8
JHL191	70	16.3			JHL50	64	17.2
JHL195	61	11.9			JHL52	67	15.8
JHL199	61	13.4			JHL56	76	18.9
JHL201	62	14.7			JHL58	73	20.7
JHL205	76	20.4			JHL60	71	19.1
JHL209	65	14.8			JHL68	67	19.3
JHL213	61	14.8			JHL72	70	18.8
JHL217	62	16.6			JHL78	72	18.8
JHL221	59	15.3			JHL80	68	19.5
JHL223	59	14.9			JHL88	81	22.7
JHL225	59	17.2			JHL90	77	16.7
JHL227	75	24			JHL92	71	19.7
JHL231	57	17			JHL98	76	20.3
JHL241	66	12.9			JHL100	72	22
JHL243	57	9.9			JHL102	79	19.8
JHL245	55	9.3			JHL104	64	19.6
JHL255	73	21.7			JHL106	71	18
JHL257	64	17			JHL110	72	23
JHL261	62	12.8			JHL112	61	16
JHL263	66	24			JHL114	71	29
JHL265	53	11			JHL116	62	18
JHL269	75	24			JHL118	67	17
JHL271	71	19.2			JHL120	68	17.8
JHL279	71	23			JHL122	58	16.1
JHL281	70	20.9			JHL124	52	10.9
JHL287	59	19			JHL136	66	19.6
JHL289	60	21			JHL138	65	16.9
JHL291	74	27			JHL142	57	14.3
JHL293	73	20.5			JHL144	71	17.9
JHL295	79	28.4			JHL148	67	22
JHL297	60	11.8			JHL150	65	19.1
JHL299	74	22.1			JHL152	58	13.4
JHL301	63	12.3			JHL168	68	18.4
JHL303	63	18.3			JHL170	65	16.9
JHL305	60	11.6			JHL172	67	18.4
JHL307	57	11.5			JHL196	52	15.4
JHL309	67	15.4			JHL200	57	14.4
JHL313	70	17.2			JHL206	56	19
JHL315	59	15.3			JHL208	63	13.1
JHL317	65	15.5			JHL214	73	16.2
JHL319	67	15.2			JHL216	59	10.7
JHL321	62	14.6			JHL222	64	17.2
JHL325	56	11.9			JHL224	59	11.6
JHL327	68	23.4			JHL232	87	19.5
JHL341	74	19.2			JHL234	66	15.1
JHL349	70	18.7			JHL238	68	15.7
JHL351	58	11.8			JHL240	63	22.3
JHL353	72	21.2			JHL246	71	25.6
JHL359	64	13.1			JHL248	57	11.7
JHL363	75	26.6			JHL256	62	20
JHL367	60	10.2			JHL258	61	13.4
JHL369	59	21.3			JHL260	70	18.7
JHL373	66	16.2			JHL262	61	13.9
JHL379	58	12.8			JHL264	76	25
JHL381	60	13.1			JHL270	69	15.4
JHL383	58	12.8			JHL282	58	10
JHL385	69	15.8			JHL284	73	21.5
JHL387	74	22			JHL286	61	17
JHL389	57	12.8			JHL292	73	15.1
JHL391	66	14.9			JHL296	54	12.8
JHL393	76	22.5			JHL300	62	16.7
JHL397	73	19.2			JHL306	69	19.8
JHL399	68	14.9			JHL318	68	17.3
JHL407	61	14			JHL324	67	16.5
JHL413	55	13.3			JHL330	71	19.5
JHL423	55	10.7			JHL336	64	13.7
JHL429	57	10.1			JHL338	57	10.5
JHL431	53	12.3			JHL354	70	18.5
JHL439	68	14.1			JHL356	62	16.9
JHL445	73	18.8			JHL358	66	13.8
JHL447	64	14.5			JHL360	68	15
JHL449	75	27.8			JHL368	61	13.7
JHL451	66	16.9			JHL370	61	13.3
JHL455	76	23.3			JHL372	66	13.7
JHL457	56	11.4			JHL374	67	17.9
JHL467	78	28			JHL384	65	16.4
JHL469	58	14.2			JHL388	67	10.8
JHL471	54	11.6			JHL390	68	14.9
JHL477	59	15.4			JHL392	59	15.4
JHL479	55	18.2			JHL396	68	10.3
JHL491	55	7.6			JHL400	75	16
JHL495	64	13.7			JHL408	52	15
JHL503	68	20.2			JHL410	64	11.6
JHL505	52	9.5			JHL412	70	16.6
JHL507	53	12			JHL414	68	10.5
JHL509	53	9.9			JHL416	61	14.1
JHL511	54	13			JHL418	71	18.7
JHL515	52	8.8			JHL420	63	11.2
JHL519	52	9			JHL422	60	12.3
JHL521	54	9.2			JHL424	57	10.7
JHL523	90	30			JHL426	68	15.8
JHL525	87	31.7			JHL428	54	12.3
JHL527	89	32			JHL430	65	15.8
JHL533	72	27.3			JHL432	60	18.5
JHL537	70	20.4			JHL438	60	9.8
JHL539	72	22.6			JHL440	63	9.2
JHL541	69	21			JHL442	63	11.7
JHL547	68	20.2			JHL446	71	14.8
JHL2	72	22.2			JHL448	57	10.6
JHL8	73	19			JHL452	58	10.2
JHL10	72	18			JHL458	76	23.6
JHL14	66	18			JHL468	63	14.4
JHL16	70	18			JHL470	63	10.2
JHL20	67	14.9			JHL476	63	11.4
JHL22	83	27.9			JHL482	52	8.6
JHL24	64	13.4			JHL488	61	13.4
JHL34	62	16.4			JHL494	55	10.6
JHL38	58	15.6			JHL500	77	19.3
JHL40	72	23			SHL1	71	17
JHL46	61	13.2			SHL7	69	18
JHL54	71	19.5			SHL11	59	13
JHL62	66	19.56			SHL17	70	18
JHL64	70	19.4			SHL19	65	15
JHL66	68	14.1			SHL27	64	15
JHL70	68	19.2			SHL37	66	17
JHL74	82	27			SHL41	67	18
JHL76	66	13.6			SHL43	57	12
JHL82	70	16.6			SHL45	63	15
JHL84	66	15.6			SHL47	67	17
JHL86	69	21.4			SHL49	67	18
JHL94	83	32			SHL51	66	16
JHL96	77	24.6			SHL53	65	16
JHL108	71	19.8			SHL55	68	19
JHL126	63	13.3			SHL59	62	19
JHL128	67	17.5			SHL61	62	15
JHL130	70	19.8			SHL71	63	15
JHL132	73	21.8			SHL75	58	13
JHL134	64	17.6			SHL77	63	17
JHL140	63	15.3			SHL79	66	19
JHL146	64	21.5			SHL83	68	19
JHL154	59	16			SHL87	65	17
JHL156	73	19.1			SHL95	66	19
JHL158	66	17.5			SHL99	66	18
JHL160	63	15.5			SHL107	63	17
JHL162	53	13.5			SHL109	69	19
JHL164	64	14.8			SHL121	65	18
JHL166	67	17.1			SHL129	59	15
JHL174	69	18			SHL141	65	16
JHL176	57	12.9			SHL145	63	15
JHL178	56	10.7			SHL153	60	16
JHL180	55	15.8			SHL157	60	16
JHL182	62	15.2			SHL161	72	19
JHL184	67	15.2			SHL165	56	17
JHL186	58	12			SHL175	65	22
JHL188	67	16.1			SHL197	67	17
JHL190	69	23			SHL203	60	13
JHL194	52	11.9			SHL207	68	18
JHL198	58	13.5			SHL213	60	15
JHL202	66	18.8			SHL215	62	16
JHL204	58	16			SHL219	63	16
JHL210	58	12.3			SHL221	66	17
JHL212	78	15			SHL225	64	16
JHL220	74	19.7			SHL229	66	19
JHL226	57	12.5			SHL235	60	13
JHL228	61	12			SHL241	67	19
JHL230	70	20.7			SHL243	62	14
JHL236	61	14.4			SHL245	67	16
JHL242	59	13.8			SHL247	71	19
JHL244	65	16.2			SHL249	66	16
JHL254	68	19			SHL251	67	13
JHL266	66	15.9			SHL253	60	14
JHL268	68	19.9			SHL255	62	15
JHL272	61	13.2			SHL257	63	12
JHL274	62	13.7			SHL259	61	15
JHL276	56	15.6			SHL261	60	16
JHL278	64	13.2			SHL263	70	19
JHL280	60	14.2			SHL265	65	16
JHL288	70	17			SHL269	63	15
JHL290	66	21.8			SHL271	67	17
JHL294	67	12			SHL273	67	19
JHL298	59	12.6			SHL275	57	13
JHL302	56	12.8			SHL281	67	20
JHL304	75	20.9			SHL285	67	17
JHL308	61	14			SHL295	63	14
JHL310	58	12.8			SHL4	66	17
JHL312	78	22.6			SHL10	65	16
JHL314	67	12.4			SHL12	68	16
JHL316	69	17.5			SHL16	67	17
JHL322	60	11.7			SHL22	69	17
JHL326	76	19.7			SHL24	68	15
JHL328	69	20.8			SHL30	66	14
JHL332	61	13.9			SHL32	66	15
JHL334	64	13			SHL34	69	18
JHL342	64	13.8			SHL36	64	14
JHL344	71	16.1			SHL38	60	13
JHL346	68	13.89			SHL40	65	17
JHL348	64	13.8			SHL42	65	20
JHL350	65	15.5			SHL44	67	17
JHL352	74	21.3			SHL46	69	17
JHL362	69	17			SHL50	65	20
JHL364	72	23.1			SHL56	64	17
JHL366	65	12			SHL58	65	18
JHL376	69	19.2			SHL68	57	13
JHL378	73	14.4			SHL70	70	17
JHL382	64	12.6			SHL72	64	15
JHL386	68	19.5			SHL80	62	13
JHL398	66	11.7			SHL82	69	19
JHL402	68	12.2			SHL84	64	16
JHL404	74	18.2			SHL88	63	16
JHL406	62	13			SHL96	68	19
JHL434	61	11.3			SHL120	68	20
JHL444	67	19			SHL122	60	15
JHL450	56	9.6			SHL126	70	20
JHL454	57	13.6			SHL130	66	18
JHL456	61	12.6			SHL132	69	19
JHL460	63	14.6			SHL138	61	15
JHL462	53	9.2			SHL140	64	16
JHL466	59	11.6			SHL142	64	15
JHL472	68	15			SHL144	62	16
JHL474	62	11.2			SHL146	64	14
JHL478	69	13.2			SHL152	58	13
JHL480	59	11.8			SHL156	64	16
JHL484	55	9.1			SHL158	70	22
JHL486	54	14			SHL160	65	20
JHL496	74	24			SHL162	65	17
JHL498	67	19.8			SHL172	65	18
SHL3	67	17			SHL174	64	18
SHL5	70	16			SHL178	64	17
SHL9	69	17			SHL182	67	18
SHL13	69	16			SHL190	59	17
SHL15	58	12			SHL192	67	18
SHL21	66	16			SHL194	70	19
SHL23	70	18			SHL196	69	21
SHL25	64	16			SHL198	68	17
SHL29	66	16			SHL202	66	18
SHL31	67	16			SHL212	72	19
SHL33	72	20			SHL214	69	19
SHL35	64	14			SHL218	69	17
SHL39	62	14			SHL220	66	18
SHL57	65	15			SHL226	61	14
SHL63	63	15			SHL230	66	18
SHL65	68	20			SHL232	74	24
SHL67	68	19			SHL236	65	17
SHL69	66	17			SHL238	69	17
SHL73	57	13			SHL240	72	20
SHL81	67	21			SHL242	60	14
SHL85	59	15			SHL244	68	18
SHL89	63	17			SHL246	60	14
SHL91	65	17			SHL250	70	22
SHL93	64	17			SHL252	67	20
SHL97	65	17			SHL254	60	14
SHL103	62	17			SHL256	69	20
SHL105	62	14			SHL258	65	17
SHL111	62	16			SHL260	65	16
SHL113	67	18			SHL262	64	16
SHL115	64	16			SHL266	65	17
SHL117	67	17			SHL270	67	19
SHL119	66	19			SHL272	55	10
SHL123	69	19			SHL274	68	17
SHL125	57	15			SHL276	62	12
SHL127	59	14			SHL278	68	17
SHL131	62	15			SHL280	64	16
SHL133	68	20			SHL286	62	14
SHL137	60	16			SHL288	64	14
SHL139	69	20			SHL294	60	13
SHL143	68	19			SHL296	60	14
SHL147	64	16			SHL302	65	17
SHL149	63	17			SHL304	67	17
SHL151	62	14			SHL306	63	18
SHL155	66	19			SHL308	60	15
SHL159	62	18			SHL310	60	14
SHL167	62	18			SHL312	69	13
SHL169	64	17			SHL314	59	15
SHL173	64	18			Conformed breeders
SHL179	52	10			ID	BL	BW
SHL181	67	17			JGL103	71	23
SHL183	58	16			JGL104	71	23.6
SHL185	60	15			JGL110	75	19.5
SHL187	67	21			JGL111	75	24.4
SHL189	64	16			JGL112	75	24.6
SHL193	62	17			JGL164	74	18.8
SHL195	68	22			JGL210	71	19.9
SHL199	71	22			JGL191	72	18.3
SHL201	65	16			JGL246	68	19
SHL209	63	18			SGL135	59	12.6
SHL211	63	15			SGL159	62	15.1
SHL217	63	18			SGL178	64	14.4
SHL223	64	17			SGL240	63	12.6
SHL227	65	16			SGL246	60	12
SHL231	60	12			SGL270	67	12.6
SHL233	68	20			SGL271	56	12.6
SHL237	67	17			SGL273	57	12.4
SHL239	67	15			SGL408	61	13.5
SHL279	64	16			SGL469	68	14.5
SHL283	63	13			SGL247	57	12.2
SHL287	57	15			SGL312	66	16.8
SHL289	66	17			SGL313	61	15.4
SHL293	64	16			SGL317	71	22.9
SHL2	67	16			JHL233	57	17
SHL6	65	15			JHL252	63	22
SHL8	65	17			JHL320	71	21.6
SHL14	66	15			JHL337	62	16
SHL18	71	16			JHL436	63	17.2
SHL20	67	18			JHL464	54	14.6
SHL26	69	17			JHL490	67	11
SHL28	65	15			JHL492	54	14.6
SHL48	61	15			JHL513	56	10
SHL52	67	18			SHL101	65	19
SHL54	68	20			SHL163	67	18
SHL60	67	19			SHL171	59	14
SHL62	69	16			SHL177	66	21
SHL64	69	16			SHL191	61	20
SHL66	61	15
SHL74	67	17
SHL76	68	17
SHL78	67	17
SHL86	63	17
SHL90	65	21
SHL92	69	17
SHL94	67	21
SHL98	65	19
SHL100	64	16
SHL102	70	23
SHL104	67	16
SHL106	65	16
SHL108	66	17
SHL110	66	19
SHL112	66	16
SHL114	71	19
SHL116	66	17
SHL118	64	15
SHL124	67	15
SHL128	67	19
SHL134	66	22
SHL136	71	22
SHL148	71	20
SHL150	68	18
SHL154	66	18
SHL164	61	15
SHL166	69	20
SHL168	65	18
SHL170	66	18
SHL176	65	17
SHL180	67	21
SHL184	67	20
SHL186	71	21
SHL188	61	15
SHL200	68	19
SHL204	67	17
SHL206	65	16
SHL208	65	17
SHL210	69	19
SHL216	65	18
SHL222	71	18
SHL224	65	15
SHL228	66	18
SHL268	62	15
SHL282	61	15
SHL284	64	19
SHL290	62	15
SHL292	64	16
SHL298	61	16
SHL300	64	15
Conformed breeders
ID	BL	BW
JHL105	65	18.7
JHL192	53	14.5
JHL218	59	9.2
JHL239	59	10
JHL250	64	20
JHL267	62	14.7
JHL329	51	14.7
JHL331	72	20
JHL340	55	12.8
JHL375	66	16.9
JHL380	66	14.4
JHL394	67	14.4
JHL453	78	23.3
JHL463	58	18.8
JHL502	65	18.4
SHL135	60	13
SHL205	63	17
SHL234	65	17
SHL248	62	12
SHL264	71	19
SHL267	59	15
SHL277	76	24
SHL291	64	15
JGL109	66	24.4
JGL132	76	24.5
JGL144	75	24.2
JGL162	78	22.3
JGL238	76	21.1
JGL242	71	17.4
SGL107	64	13.6
SGL109	63	12.5
SGL137	61	15
SGL169	54	11.6
SGL176	62	13.6
SGL195	62	16.5
SGL274	56	11.3
SGL287	66	16.8
SGL290	70	22.7
SGL302	53	15.1
SGL355	61	13.9
SGL387	62	14
SGL389	56	11.6
SGL390	61	14.8
SGL442	65	13.3
SGL444	65	15.5
SGL460	70	18.7
SGL111	64	12.8
SGL118	62	13.4
SGL148	70	17.1
SGL166	64	13.1
SGL260	72	19.2
SGL290	70	22.7
SGL293	58	13.7
SGL308	61	14.9
SGL314	58	14.4
SGL351	58	14.2
SGL358	63	12.9
SGL361	68	15.4
SGL364	64	16.8
SGL403	59	14

## Sheet: Sheet3
编号	体长	体重	性别
JGL001	69	15.8	C		JGL002	73	15.9	X		JHL3	86	21.3	C			JHL1	74	18.5	X
JGL003	72	21	C		JGL004	75	18.7	X		JHL7	63	14.5	C			JHL5	71	25.2	X
JGL005	74	20	C		JGL006	65	14.6	X		JHL11	68	17	C			JHL9	75	18.3	X
JGL007	66	17.1	C		JGL010	77	18.9	X		JHL15	71	21	C			JHL13	76	25	X
JGL008	75	25.2	C		JGL012	70	15.7	X		JHL17	81	28	C			JHL35	65	14.5	X
JGL009	74	25.1	C		JGL013	69	19.1	X		JHL19	58	9.9	C			JHL37	63	19.8	X
JGL011	71	21.2	C		JGL016	74	19.1	X		JHL21	78	24.7	C			JHL39	67	22.3	X
JGL014	75	19.4	C		JGL017	75	19.2	X		JHL23	67	21.4	C			JHL43	70	16.4	X
JGL015	76	19.1	C		JGL020	73	21.4	X		JHL25	61	17.3	C			JHL49	67	16.2	X
JGL018	70	17.2	C		JGL021	72	19.4	X		JHL27	81	23.4	C			JHL53	68	20.2	X
JGL019	71	18.2	C		JGL024	72	21.3	X		JHL29	57	12.4	C			JHL57	68	16.8	X
JGL022	78	28.1	C		JGL027	76	22.4	X		JHL31	68	18.2	C			JHL59	67	15.7	X
JGL023	75	24.1	C		JGL031	71	19	X		JHL33	74	21.9	C			JHL65	63	15.7	X
JGL025	70	15.7	C		JGL033	66	14	X		JHL41	65	12.6	C			JHL75	62	17.3	X
JGL026	74	23.4	C		JGL036	75	21.1	X		JHL45	64	13.5	C			JHL77	64	27.1	X
JGL028	78	23.4	C		JGL041	73	22	X		JHL47	71	23.1	C			JHL81	70	16.5	X
JGL029	73	19.4	C		JGL043	69	18.5	X		JHL51	68	20.1	C			JHL83	65	19.1	X
JGL030	78	24	C		JGL045	76	18.2	X		JHL55	69	18.2	C			JHL89	67	19.4	X
JGL032	75	23	C		JGL046	73	17.9	X		JHL61	69	18.3	C			JHL91	69	16.4	X
JGL034	69	19.1	C		JGL049	69	23.3	X		JHL63	73	22.8	C			JHL101	69	19.6	X
JGL035	78	22	C		JGL051	72	25	X		JHL67	75	24.1	C			JHL133	59	16.4	X
JGL037	74	15.5	C		JGL052	59	17.6	X		JHL69	67	15.3	C			JHL137	68	17	X
JGL038	76	22.6	C		JGL053	62	14	X		JHL71	63	17.2	C			JHL147	64	14.8	X
JGL039	76	19.9	C		JGL054	66	17.2	X		JHL73	67	21.3	C			JHL149	58	11.9	X
JGL040	74	18.3	C		JGL055	75	17.9	X		JHL79	66	13.3	C			JHL153	60	15.4	X
JGL042	77	21	C		JGL057	66	15.7	X		JHL85	77	25.6	C			JHL157	59	16.8	X
JGL044	77	21	C		JGL058	76	18.7	X		JHL87	76	25	C			JHL159	69	22	X
JGL047	60	19.2	C		JGL059	71	18.4	X		JHL93	68	17.5	C			JHL163	60	13.3	X
JGL048	71	22	C		JGL060	76	23	X		JHL95	73	31	C			JHL165	62	16.5	X
JGL056	75	20.05	C		JGL061	71	17.6	X		JHL97	69	19.7	C			JHL167	60	15.7	X
JGL062	64	15.2	C		JGL064	70	16	X		JHL99	66	15.4	C			JHL173	63	12.3	X
JGL063	72	29.4	C		JGL067	75	20.3	X		JHL105	65	18.7	C			JHL185	65	15.8	X
JGL065	70	19.4	C		JGL070	77	18.5	X		JHL107	79	20.2	C			JHL187	68	19.5	X
JGL066	71	16.5	C		JGL071	71	16.4	X		JHL109	69	19.6	C			JHL193	58	10.3	X
JGL069	71	20	C		JGL073	69	16.9	X		JHL111	66	27.3	C			JHL197	56	11.6	X
JGL072	77	19.3	C		JGL079	74	17.2	X		JHL113	63	19.2	C			JHL203	57	11.2	X
JGL074	71	17.5	C		JGL080	70	18	X		JHL115	73	23.6	C			JHL207	63	18.4	X
JGL075	69	21	C		JGL082	73	17.7	X		JHL117	63	19.7	C			JHL211	57	11.4	X
JGL076	75	23.2	C		JGL085	73	17	X		JHL119	66	23	C			JHL215	58	11.5	X
JGL077	73	20.6	C		JGL086	69	18.4	X		JHL121	63	19.3	C			JHL219	60	11	X
JGL078	75	25	C		JGL087	71	24	X		JHL123	58	13	C			JHL229	66	19.2	X
JGL081	74	22.1	C		JGL089	68	17.7	X		JHL125	81	28	C			JHL233	57	17	X
JGL083	75	33.4	C		JGL090	73	18	X		JHL127	64	16	C			JHL235	54	10.6	X
JGL084	68	13.8	C		JGL092	56	15.3	X		JHL129	64	24	C			JHL237	60	13.4	X
JGL088	74	20.05	C		JGL093	74	19.5	X		JHL131	58	15	C			JHL247	59	12	X
JGL091	66	18.9	C		JGL096	75	23.6	X		JHL135	64	15.9	C			JHL249	74	17.2	X
JGL094	67	20.4	C		JGL098	80	24.4	X		JHL139	64	14.5	C			JHL251	66	13.7	X
JGL095	66	17	C		JGL099	72	22.5	X		JHL141	67	14.5	C			JHL253	63	18	X
JGL097	76	25.4	C		JGL100	70	19.2	X		JHL143	71	25.4	C			JHL259	64	17	X
JGL101	76	23.3	C		JGL103	71	23	X		JHL145	59	11.1	C			JHL273	63	14	X
JGL102	77	22.4	C		JGL104	71	23.6	X		JHL151	68	15.8	C			JHL275	69	17.8	X
JGL106	74	25.3	C		JGL105	70	25	X		JHL155	65	16.3	C			JHL277	64	15	X
JGL109	66	24.4	C		JGL107	67	22	X		JHL161	56	19	C			JHL283	62	12.6	X
JGL114	64	24.4	C		JGL108	68	20	X		JHL169	79	25.6	C			JHL285	54	20	X
JGL116	64	18.4	C		JGL110	75	19.5	X		JHL171	61	19.1	C			JHL311	59	15.2	X
JGL117	72	24	C		JGL111	75	24.4	X		JHL175	62	14.5	C			JHL323	55	17.4	X
JGL120	73	19.3	C		JGL112	75	24.6	X		JHL177	60	14.7	C			JHL333	75	15.8	X
JGL121	75	21	C		JGL113	71	21	X		JHL179	63	12.3	C			JHL335	53	9.1	X
JGL123	73	24.2	C		JGL115	73	26.7	X		JHL181	60	12.4	C			JHL337	62	16	X
JGL125	70	19	C		JGL118	73	19.2	X		JHL183	62	14.5	C			JHL339	64	13.2	X
JGL128	78	24.4	C		JGL119	72	21	X		JHL189	68	17.3	C			JHL343	60	11.1	X
JGL129	69	15.3	C		JGL122	71	23.7	X		JHL191	70	16.3	C			JHL345	76	22.9	X
JGL130	84	28.5	C		JGL124	75	24	X		JHL195	61	11.9	C			JHL347	68	17.7	X
JGL131	75	19.1	C		JGL126	74	19.4	X		JHL199	61	13.4	C			JHL355	60	11.2	X
JGL132	76	24.5	C		JGL127	73	18	X		JHL201	62	14.7	C			JHL357	66	18.2	X
JGL133	71	23	C		JGL134	67	18.9	X		JHL205	76	20.4	C			JHL361	66	20.2	X
JGL135	71	23.7	C		JGL136	69	19.5	X		JHL209	65	14.8	C			JHL365	69	20.9	X
JGL137	77	23.8	C		JGL138	72	25.5	X		JHL213	61	14.8	C			JHL371	66	16.4	X
JGL140	69	19.4	C		JGL139	74	19.4	X		JHL217	62	16.6	C			JHL377	62	12.4	X
JGL142	74	23	C		JGL141	74	19.9	X		JHL221	59	15.3	C			JHL395	74	34	X
JGL144	75	24.2	C		JGL143	73	24	X		JHL223	59	14.9	C			JHL401	60	17.9	X
JGL148	76	20	C		JGL145	74	23.3	X		JHL225	59	17.2	C			JHL403	60	15.3	X
JGL149	75	25	C		JGL146	77	22	X		JHL227	75	24	C			JHL405	70	15.9	X
JGL150	71	23	C		JGL147	72	24.4	X		JHL231	57	17	C			JHL409	59	11.8	X
JGL153	71	24.2	C		JGL151	74	19.6	X		JHL239	59	10	C			JHL411	69	19.8	X
JGL154	66	14.5	C		JGL152	70	22	X		JHL241	66	12.9	C			JHL415	69	17.5	X
JGL155	73	25	C		JGL158	68	17.9	X		JHL243	57	9.9	C			JHL417	60	13.5	X
JGL156	76	22.2	C		JGL159	72	20	X		JHL245	55	9.3	C			JHL419	68	16.5	X
JGL157	71	20	C		JGL163	77	22.2	X		JHL255	73	21.7	C			JHL421	73	20.9	X
JGL160	75	22.2	C		JGL164	74	18.8	X		JHL257	64	17	C			JHL425	53	13.2	X
JGL161	72	22.5	C		JGL165	68	21.7	X		JHL261	62	12.8	C			JHL427	70	19.8	X
JGL162	78	22.3	C		JGL167	60	18.5	X		JHL263	66	24	C			JHL433	57	13.4	X
JGL166	66	18.4	C		JGL171	76	22	X		JHL265	53	11	C			JHL435	57	11.6	X
JGL168	65	25	C		JGL172	73	21	X		JHL267	62	14.7	C			JHL437	71	25.6	X
JGL169	75	22.4	C		JGL175	64	19.8	X		JHL269	75	24	C			JHL441	62	14.2	X
JGL170	75	24.8	C		JGL176	76	27	X		JHL271	71	19.2	C			JHL443	56	11.1	X
JGL173	73	22	C		JGL177	73	19.9	X		JHL279	71	23	C			JHL459	68	11.6	X
JGL174	74	19.5	C		JGL179	68	24.4	X		JHL281	70	20.9	C			JHL461	60	11.6	X
JGL178	76	22.2	C		JGL183	64	28.8	X		JHL287	59	19	C			JHL465	59	16.6	X
JGL180	73	25.4	C		JGL184	72	19.1	X		JHL289	60	21	C			JHL473	61	11.6	X
JGL181	60	14	C		JGL194	73	22.8	X		JHL291	74	27	C			JHL475	61	12.8	X
JGL182	76	23.2	C		JGL196	71	22	X		JHL293	73	20.5	C			JHL481	61	16.6	X
JGL186	77	25.4	C		JGL198	72	22.8	X		JHL295	79	28.4	C			JHL483	55	9.6	X
JGL188	71	23.8	C		JGL202	72	20	X		JHL297	60	11.8	C			JHL485	55	8.6	X
JGL190	80	23.1	C		JGL204	73	25.4	X		JHL299	74	22.1	C			JHL487	55	10.7	X
JGL192	75	23	C		JGL206	71	20	X		JHL301	63	12.3	C			JHL489	59	10.7	X
JGL200	72	23	C		JGL210	71	19.9	X		JHL303	63	18.3	C			JHL493	58	10.4	X
JGL208	83	25.6	C		JGL214	60	16.8	X		JHL305	60	11.6	C			JHL497	61	16.7	X
JGL212	72	19.7	C		JGL218	68	19.9	X		JHL307	57	11.5	C			JHL499	54	10.2	X
JGL216	72	19.9	C		JGL220	76	18.9	X		JHL309	67	15.4	C			JHL501	73	20	X
JGL226	75	25.5	C		JGL222	71	19.4	X		JHL313	70	17.2	C			JHL513	56	10	X
JGL228	72	23	C		JGL224	71	19.9	X		JHL315	59	15.3	C			JHL517	51	10	X
JGL232	72	24.1	C		JGL230	74	19.7	X		JHL317	65	15.5	C			JHL529	76	20.4	X
JGL234	68	22.5	C		JGL185	74	25	X		JHL319	67	15.2	C			JHL531	77	19.6	X
JGL236	72	19.9	C		JGL187	74	19.8	X		JHL321	62	14.6	C			JHL535	67	19	X
JGL238	76	21.1	C		JGL189	69	18	X		JHL325	56	11.9	C			JHL543	68	15.6	X
JGL193	88	27.4	C		JGL191	72	18.3	X		JHL327	68	23.4	C			JHL545	72	27.9	X
JGL240	75	28	C		JGL244	73	22.5	X		JHL329	51	14.7	C			JHL549	70	18.9	X
JGL242	71	17.4	C		JGL246	68	19	X		JHL331	72	20	C			JHL4	73	18.5	X
JGL250	87	33.5	C		JGL248	71	19.1	X		JHL341	74	19.2	C			JHL6	68	16	X
SGL002	61	12.6	C		SGL001	72	14.6	X		JHL349	70	18.7	C			JHL12	76	21	X
SGL003	64	14	C		SGL006	74	22.6	X		JHL351	58	11.8	C			JHL18	68	17	X
SGL004	71	14	C		SGL007	60	13.9	X		JHL353	72	21.2	C			JHL26	70	17.4	X
SGL005	61	11.7	C		SGL009	68	20.4	X		JHL359	64	13.1	C			JHL28	72	17.5	X
SGL008	68	14.5	C		SGL012	64	14.5	X		JHL363	75	26.6	C			JHL30	70	15.1	X
SGL010	65	20.3	C		SGL013	68	15.7	X		JHL367	60	10.2	C			JHL32	70	17.7	X
SGL011	69	20.6	C		SGL016	64	14.5	X		JHL369	59	21.3	C			JHL36	65	15.5	X
SGL014	62	15.8	C		SGL017	61	14.6	X		JHL373	66	16.2	C			JHL42	63	12.3	X
SGL015	61	13.4	C		SGL022	60	14.7	X		JHL375	66	16.9	C			JHL44	66	21.2	X
SGL018	64	14.7	C		SGL023	66	14.5	X		JHL379	58	12.8	C			JHL48	61	13.8	X
SGL019	63	16.2	C		SGL025	60	12.9	X		JHL381	60	13.1	C			JHL50	64	17.2	X
SGL020	64	15.2	C		SGL026	65	14.4	X		JHL383	58	12.8	C			JHL52	67	15.8	X
SGL021	63	13.9	C		SGL027	60	13.5	X		JHL385	69	15.8	C			JHL56	76	18.9	X
SGL024	65	15.2	C		SGL028	64	15.5	X		JHL387	74	22	C			JHL58	73	20.7	X
SGL029	60	13.9	C		SGL033	62	14.5	X		JHL389	57	12.8	C			JHL60	71	19.1	X
SGL030	62	13.2	C		SGL037	63	13.9	X		JHL391	66	14.9	C			JHL68	67	19.3	X
SGL031	62	13.6	C		SGL039	64	13.8	X		JHL393	76	22.5	C			JHL72	70	18.8	X
SGL032	63	15.3	C		SGL041	62	13.3	X		JHL397	73	19.2	C			JHL78	72	18.8	X
SGL034	61	13.5	C		SGL042	65	13.2	X		JHL399	68	14.9	C			JHL80	68	19.5	X
SGL035	63	14.4	C		SGL044	65	13.2	X		JHL407	61	14	C			JHL88	81	22.7	X
SGL036	59	11.9	C		SGL045	65	12.9	X		JHL413	55	13.3	C			JHL90	77	16.7	X
SGL038	71	22.4	C		SGL046	63	14.1	X		JHL423	55	10.7	C			JHL92	71	19.7	X
SGL040	63	12.1	C		SGL047	62	13.8	X		JHL429	57	10.1	C			JHL98	76	20.3	X
SGL043	71	20.2	C		SGL050	62	13.9	X		JHL431	53	12.3	C			JHL100	72	22	X
SGL048	65	12.1	C		SGL051	64	13.9	X		JHL439	68	14.1	C			JHL102	79	19.8	X
SGL049	65	14.5	C		SGL053	72	12.1	X		JHL445	73	18.8	C			JHL104	64	19.6	X
SGL052	60	14.2	C		SGL056	60	12.2	X		JHL447	64	14.5	C			JHL106	71	18	X
SGL054	64	13.9	C		SGL059	60	14.4	X		JHL449	75	27.8	C			JHL110	72	23	X
SGL057	61	12.4	C		SGL061	61	13.5	X		JHL451	66	16.9	C			JHL112	61	16	X
SGL058	60	12.5	C		SGL063	61	12.1	X		JHL453	78	23.3	C			JHL114	71	29	X
SGL060	64	15.2	C		SGL068	61	12.1	X		JHL455	76	23.3	C			JHL116	62	18	X
SGL062	63	12.6	C		SGL070	63	11.6	X		JHL457	56	11.4	C			JHL118	67	17	X
SGL064	64	11.9	C		SGL073	63	12	X		JHL463	58	18.8	C			JHL120	68	17.8	X
SGL065	59	12.5	C		SGL074	64	12.9	X		JHL467	78	28	C			JHL122	58	16.1	X
SGL066	58	10.6	C		SGL075	63	11.1	X		JHL469	58	14.2	C			JHL124	52	10.9	X
SGL067	61	13.8	C		SGL077	60	12.3	X		JHL471	54	11.6	C			JHL136	66	19.6	X
SGL069	63	14.6	C		SGL080	63	13.8	X		JHL477	59	15.4	C			JHL138	65	16.9	X
SGL071	61	11.9	C		SGL083	61	12.5	X		JHL479	55	18.2	C			JHL142	57	14.3	X
SGL072	65	15	C		SGL084	62	15.7	X		JHL491	55	7.6	C			JHL144	71	17.9	X
SGL076	63	13.7	C		SGL085	60	11.8	X		JHL495	64	13.7	C			JHL148	67	22	X
SGL078	60	12.5	C		SGL089	61	14	X		JHL503	68	20.2	C			JHL150	65	19.1	X
SGL079	61	14.2	C		SGL090	62	12.8	X		JHL505	52	9.5	C			JHL152	58	13.4	X
SGL081	61	13	C		SGL091	60	13.3	X		JHL507	53	12	C			JHL168	68	18.4	X
SGL082	61	12.6	C		SGL093	61	12.8	X		JHL509	53	9.9	C			JHL170	65	16.9	X
SGL086	58	15.5	C		SGL094	64	16	X		JHL511	54	13	C			JHL172	67	18.4	X
SGL087	58	12.2	C		SGL095	58	11.8	X		JHL515	52	8.8	C			JHL196	52	15.4	X
SGL088	58	16	C		SGL098	63	14.9	X		JHL519	52	9	C			JHL200	57	14.4	X
SGL092	59	11	C		SGL099	55	12	X		JHL521	54	9.2	C			JHL206	56	19	X
SGL096	66	15.4	C		SGL100	63	14.7	X		JHL523	90	30	C			JHL208	63	13.1	X
SGL097	66	17.1	C		SGL101	56	12.8	X		JHL525	87	31.7	C			JHL214	73	16.2	X
SGL102	61	12.2	C		SGL104	60	12.4	X		JHL527	89	32	C			JHL216	59	10.7	X
SGL103	57	11.7	C		SGL105	61	13.1	X		JHL533	72	27.3	C			JHL222	64	17.2	X
SGL107	64	13.6	C		SGL106	59	12.7	X		JHL537	70	20.4	C			JHL224	59	11.6	X
SGL108	65	14.4	C		SGL115	69	18.6	X		JHL539	72	22.6	C			JHL232	87	19.5	X
SGL109	63	12.5	C		SGL117	65	13.3	X		JHL541	69	21	C			JHL234	66	15.1	X
SGL110	62	14	C		SGL120	65	15.3	X		JHL547	68	20.2	C			JHL238	68	15.7	X
SGL111	64	12.8	C		SGL121	62	14.8	X		JHL2	72	22.2	C			JHL240	63	22.3	X
SGL112	67	14.6	C		SGL122	70	21.1	X		JHL8	73	19	C			JHL246	71	25.6	X
SGL113	63	14.6	C		SGL123	62	13.2	X		JHL10	72	18	C			JHL248	57	11.7	X
SGL114	60	14.6	C		SGL125	59	12.1	X		JHL14	66	18	C			JHL252	63	22	X
SGL116	62	13.6	C		SGL126	58	12.5	X		JHL16	70	18	C			JHL256	62	20	X
SGL118	62	13.4	C		SGL127	66	15.6	X		JHL20	67	14.9	C			JHL258	61	13.4	X
SGL119	64	15.3	C		SGL133	57	11.1	X		JHL22	83	27.9	C			JHL260	70	18.7	X
SGL124	63	12.6	C		SGL135	59	12.6	X		JHL24	64	13.4	C			JHL262	61	13.9	X
SGL128	55	10.9	C		SGL136	66	16.5	X		JHL34	62	16.4	C			JHL264	76	25	X
SGL129	59	11.8	C		SGL141	57	12.5	X		JHL38	58	15.6	C			JHL270	69	15.4	X
SGL130	65	14.7	C		SGL143	61	12.8	X		JHL40	72	23	C			JHL282	58	10	X
SGL131	59	15.5	C		SGL153	61	16.4	X		JHL46	61	13.2	C			JHL284	73	21.5	X
SGL132	63	15.7	C		SGL154	65	16.3	X		JHL54	71	19.5	C			JHL286	61	17	X
SGL134	63	15.7	C		SGL156	65	15.2	X		JHL62	66	19.56	C			JHL292	73	15.1	X
SGL137	61	15	C		SGL159	62	15.1	X		JHL64	70	19.4	C			JHL296	54	12.8	X
SGL138	60	12.3	C		SGL161	61	14.2	X		JHL66	68	14.1	C			JHL300	62	16.7	X
SGL139	64	14.9	C		SGL162	55	13.7	X		JHL70	68	19.2	C			JHL306	69	19.8	X
SGL140	61	14.7	C		SGL163	56	12.1	X		JHL74	82	27	C			JHL318	68	17.3	X
SGL142	62	13.7	C		SGL164	63	14.8	X		JHL76	66	13.6	C			JHL320	71	21.6	X
SGL144	58	12.2	C		SGL170	67	15.8	X		JHL82	70	16.6	C			JHL324	67	16.5	X
SGL145	58	13.7	C		SGL172	63	15.1	X		JHL84	66	15.6	C			JHL330	71	19.5	X
SGL146	65	13.4	C		SGL175	61	15.4	X		JHL86	69	21.4	C			JHL336	64	13.7	X
SGL147	61	15.3	C		SGL177	55	11	X		JHL94	83	32	C			JHL338	57	10.5	X
SGL148	70	17.1	C		SGL178	64	14.4	X		JHL96	77	24.6	C			JHL354	70	18.5	X
SGL149	59	14.4	C		SGL179	55	13.1	X		JHL108	71	19.8	C			JHL356	62	16.9	X
SGL150	62	12.9	C		SGL181	59	12	X		JHL126	63	13.3	C			JHL358	66	13.8	X
SGL151	60	13.3	C		SGL184	60	12.1	X		JHL128	67	17.5	C			JHL360	68	15	X
SGL152	62	13.5	C		SGL186	66	14.7	X		JHL130	70	19.8	C			JHL368	61	13.7	X
SGL155	62	16.6	C		SGL188	67	12.9	X		JHL132	73	21.8	C			JHL370	61	13.3	X
SGL157	61	13.9	C		SGL192	61	13.9	X		JHL134	64	17.6	C			JHL372	66	13.7	X
SGL158	70	20.9	C		SGL194	62	12.7	X		JHL140	63	15.3	C			JHL374	67	17.9	X
SGL160	64	13.8	C		SGL196	58	12.1	X		JHL146	64	21.5	C			JHL384	65	16.4	X
SGL165	55	12.2	C		SGL198	63	13.1	X		JHL154	59	16	C			JHL388	67	10.8	X
SGL166	64	13.1	C		SGL200	64	15.1	X		JHL156	73	19.1	C			JHL390	68	14.9	X
SGL167	56	13.2	C		SGL201	61	16.8	X		JHL158	66	17.5	C			JHL392	59	15.4	X
SGL168	61	11.2	C		SGL203	58	12.3	X		JHL160	63	15.5	C			JHL396	68	10.3	X
SGL169	54	11.6	C		SGL207	57	12.3	X		JHL162	53	13.5	C			JHL400	75	16	X
SGL171	60	12.1	C		SGL209	59	13.9	X		JHL164	64	14.8	C			JHL408	52	15	X
SGL173	59	13.4	C		SGL215	60	13.8	X		JHL166	67	17.1	C			JHL410	64	11.6	X
SGL174	64	13	C		SGL218	67	13.9	X		JHL174	69	18	C			JHL412	70	16.6	X
SGL176	62	13.6	C		SGL219	57	13.3	X		JHL176	57	12.9	C			JHL414	68	10.5	X
SGL180	58	12.3	C		SGL220	67	14	X		JHL178	56	10.7	C			JHL416	61	14.1	X
SGL182	61	11.2	C		SGL228	64	18.5	X		JHL180	55	15.8	C			JHL418	71	18.7	X
SGL183	60	13.7	C		SGL230	65	14.5	X		JHL182	62	15.2	C			JHL420	63	11.2	X
SGL185	58	12.9	C		SGL231	56	11.9	X		JHL184	67	15.2	C			JHL422	60	12.3	X
SGL187	60	14.2	C		SGL234	68	14	X		JHL186	58	12	C			JHL424	57	10.7	X
SGL189	61	14.4	C		SGL235	61	14.4	X		JHL188	67	16.1	C			JHL426	68	15.8	X
SGL190	62	13.2	C		SGL236	62	12.4	X		JHL190	69	23	C			JHL428	54	12.3	X
SGL191	58	12.1	C		SGL240	63	12.6	X		JHL192	53	14.5	C			JHL430	65	15.8	X
SGL193	60	15.2	C		SGL241	56	13.8	X		JHL194	52	11.9	C			JHL432	60	18.5	X
SGL195	62	16.5	C		SGL244	65	16.6	X		JHL198	58	13.5	C			JHL436	63	17.2	X
SGL197	65	18.2	C		SGL245	59	13.8	X		JHL202	66	18.8	C			JHL438	60	9.8	X
SGL199	61	12.8	C		SGL246	60	12	X		JHL204	58	16	C			JHL440	63	9.2	X
SGL202	62	15.8	C		SGL247	57	12.2	X		JHL210	58	12.3	C			JHL442	63	11.7	X
SGL204	64	12.8	C		SGL248	64	15	X		JHL212	78	15	C			JHL446	71	14.8	X
SGL205	61	16.7	C		SGL249	55	11.7	X		JHL218	59	9.2	C			JHL448	57	10.6	X
SGL206	63	12.6	C		SGL251	59	12	X		JHL220	74	19.7	C			JHL452	58	10.2	X
SGL208	66	13.8	C		SGL252	64	13.5	X		JHL226	57	12.5	C			JHL458	76	23.6	X
SGL210	64	15.8	C		SGL254	65	14.4	X		JHL228	61	12	C			JHL464	54	14.6	X
SGL211	55	11.4	C		SGL255	57	11.1	X		JHL230	70	20.7	C			JHL468	63	14.4	X
SGL212	64	14.2	C		SGL256	62	14.8	X		JHL236	61	14.4	C			JHL470	63	10.2	X
SGL213	59	15.4	C		SGL261	64	14.4	X		JHL242	59	13.8	C			JHL476	63	11.4	X
SGL214	65	14.3	C		SGL267	61	15.8	X		JHL244	65	16.2	C			JHL482	52	8.6	X
SGL216	65	16.3	C		SGL270	67	12.6	X		JHL250	64	20	C			JHL488	61	13.4	X
SGL217	59	13.1	C		SGL271	56	12.6	X		JHL254	68	19	C			JHL490	67	11	X
SGL221	61	14.4	C		SGL273	57	12.4	X		JHL266	66	15.9	C			JHL492	54	14.6	X
SGL222	64	13.8	C		SGL275	62	16.1	X		JHL268	68	19.9	C			JHL494	55	10.6	X
SGL223	56	11.9	C		SGL276	56	14.8	X		JHL272	61	13.2	C			JHL500	77	19.3	X
SGL224	64	13.9	C		SGL280	66	14.5	X		JHL274	62	13.7	C			SHL1	71	17	X
SGL225	57	12	C		SGL281	56	11.4	X		JHL276	56	15.6	C			SHL7	69	18	X
SGL226	67	15.8	C		SGL282	63	14	X		JHL278	64	13.2	C			SHL11	59	13	X
SGL227	58	14.4	C		SGL286	63	13.5	X		JHL280	60	14.2	C			SHL17	70	18	X
SGL229	57	12.5	C		SGL288	67	14.6	X		JHL288	70	17	C			SHL19	65	15	X
SGL232	68	14.3	C		SGL291	59	13.6	X		JHL290	66	21.8	C			SHL27	64	15	X
SGL233	60	13.9	C		SGL294	63	15.9	X		JHL294	67	12	C			SHL37	66	17	X
SGL237	56	12.8	C		SGL295	57	16.8	X		JHL298	59	12.6	C			SHL41	67	18	X
SGL238	65	13.5	C		SGL300	67	17	X		JHL302	56	12.8	C			SHL43	57	12	X
SGL239	59	13.4	C		SGL303	62	13.5	X		JHL304	75	20.9	C			SHL45	63	15	X
SGL242	63	13.5	C		SGL305	60	15.3	X		JHL308	61	14	C			SHL47	67	17	X
SGL243	60	15.2	C		SGL310	67	15.4	X		JHL310	58	12.8	C			SHL49	67	18	X
SGL250	63	13.1	C		SGL312	66	16.8	X		JHL312	78	22.6	C			SHL51	66	16	X
SGL253	59	16.5	C		SGL313	61	15.4	X		JHL314	67	12.4	C			SHL53	65	16	X
SGL257	57	13.1	C		SGL315	62	16.1	X		JHL316	69	17.5	C			SHL55	68	19	X
SGL258	63	14.1	C		SGL317	71	22.9	X		JHL322	60	11.7	C			SHL59	62	19	X
SGL259	63	17.5	C		SGL318	65	15.1	X		JHL326	76	19.7	C			SHL61	62	15	X
SGL260	72	19.2	C		SGL321	60	15.1	X		JHL328	69	20.8	C			SHL71	63	15	X
SGL262	62	14.9	C		SGL326	57	13.2	X		JHL332	61	13.9	C			SHL75	58	13	X
SGL263	62	14.4	C		SGL329	62	17	X		JHL334	64	13	C			SHL77	63	17	X
SGL264	68	17.3	C		SGL332	67	14.5	X		JHL340	55	12.8	C			SHL79	66	19	X
SGL265	59	13.2	C		SGL333	63	14.7	X		JHL342	64	13.8	C			SHL83	68	19	X
SGL266	62	14.3	C		SGL334	65	13.1	X		JHL344	71	16.1	C			SHL87	65	17	X
SGL268	62	13.3	C		SGL335	68	17.4	X		JHL346	68	13.89	C			SHL95	66	19	X
SGL269	61	17	C		SGL336	65	15	X		JHL348	64	13.8	C			SHL99	66	18	X
SGL272	70	14.9	C		SGL338	73	18.6	X		JHL350	65	15.5	C			SHL101	65	19	X
SGL274	56	11.3	C		SGL339	72	19.8	X		JHL352	74	21.3	C			SHL107	63	17	X
SGL277	57	12.3	C		SGL343	60	11.7	X		JHL362	69	17	C			SHL109	69	19	X
SGL278	63	12.5	C		SGL344	57	11.7	X		JHL364	72	23.1	C			SHL121	65	18	X
SGL279	58	13.4	C		SGL349	57	14.1	X		JHL366	65	12	C			SHL129	59	15	X
SGL283	62	11.6	C		SGL354	64	15.2	X		JHL376	69	19.2	C			SHL141	65	16	X
SGL284	65	17.5	C		SGL356	67	17	X		JHL378	73	14.4	C			SHL145	63	15	X
SGL285	64	15.5	C		SGL359	57	12.6	X		JHL380	66	14.4	C			SHL153	60	16	X
SGL287	66	16.8	C		SGL367	57	12	X		JHL382	64	12.6	C			SHL157	60	16	X
SGL289	63	18.6	C		SGL368	62	12.8	X		JHL386	68	19.5	C			SHL161	72	19	X
SGL290	70	22.7	C		SGL369	65	16.6	X		JHL394	67	14.4	C			SHL163	67	18	X
SGL292	64	14.4	C		SGL370	62	11.5	X		JHL398	66	11.7	C			SHL165	56	17	X
SGL293	58	13.7	C		SGL372	63	12.4	X		JHL402	68	12.2	C			SHL171	59	14	X
SGL296	58	13.5	C		SGL377	58	11.3	X		JHL404	74	18.2	C			SHL175	65	22	X
SGL297	62	15.6	C		SGL378	57	12.1	X		JHL406	62	13	C			SHL177	66	21	X
SGL298	66	15.3	C		SGL380	60	11	X		JHL434	61	11.3	C			SHL191	61	20	X
SGL299	67	18.1	C		SGL383	58	11.4	X		JHL444	67	19	C			SHL197	67	17	X
SGL301	64	17.1	C		SGL386	64	11.9	X		JHL450	56	9.6	C			SHL203	60	13	X
SGL302	53	15.1	C		SGL388	66	17.2	X		JHL454	57	13.6	C			SHL207	68	18	X
SGL304	72	24.3	C		SGL399	65	14.4	X		JHL456	61	12.6	C			SHL213	60	15	X
SGL306	64	14	C		SGL405	64	16.7	X		JHL460	63	14.6	C			SHL215	62	16	X
SGL307	61	17.5	C		SGL406	64	15.2	X		JHL462	53	9.2	C			SHL219	63	16	X
SGL308	61	14.9	C		SGL407	61	11.5	X		JHL466	59	11.6	C			SHL221	66	17	X
SGL309	59	15.4	C		SGL408	61	13.5	X		JHL472	68	15	C			SHL225	64	16	X
SGL311	56	15.4	C		SGL409	55	11.2	X		JHL474	62	11.2	C			SHL229	66	19	X
SGL314	58	14.4	C		SGL410	63	14.1	X		JHL478	69	13.2	C			SHL235	60	13	X
SGL316	60	15.2	C		SGL413	58	11.6	X		JHL480	59	11.8	C			SHL241	67	19	X
SGL319	57	15.3	C		SGL415	61	12.1	X		JHL484	55	9.1	C			SHL243	62	14	X
SGL320	66	15.8	C		SGL416	65	13.1	X		JHL486	54	14	C			SHL245	67	16	X
SGL322	66	14.9	C		SGL418	62	12.3	X		JHL496	74	24	C			SHL247	71	19	X
SGL323	59	14.7	C		SGL422	65	13.8	X		JHL498	67	19.8	C			SHL249	66	16	X
SGL324	61	14.4	C		SGL424	65	14.3	X		JHL502	65	18.4	C			SHL251	67	13	X
SGL325	64	17.7	C		SGL427	60	13.1	X		SHL3	67	17	C			SHL253	60	14	X
SGL327	62	16.9	C		SGL428	63	13.9	X		SHL5	70	16	C			SHL255	62	15	X
SGL328	59	13.3	C		SGL436	61	11.1	X		SHL9	69	17	C			SHL257	63	12	X
SGL330	66	14.8	C		SGL437	62	13.5	X		SHL13	69	16	C			SHL259	61	15	X
SGL331	68	15.5	C		SGL439	62	15.3	X		SHL15	58	12	C			SHL261	60	16	X
SGL337	64	16.9	C		SGL440	60	12.4	X		SHL21	66	16	C			SHL263	70	19	X
SGL340	61	12.4	C		SGL441	63	15	X		SHL23	70	18	C			SHL265	65	16	X
SGL341	56	14.2	C		SGL443	54	11.2	X		SHL25	64	16	C			SHL269	63	15	X
SGL342	62	14.8	C		SGL446	68	14	X		SHL29	66	16	C			SHL271	67	17	X
SGL345	58	14.8	C		SGL450	65	13.5	X		SHL31	67	16	C			SHL273	67	19	X
SGL346	63	15.1	C		SGL452	65	14.4	X		SHL33	72	20	C			SHL275	57	13	X
SGL347	59	13.6	C		SGL454	63	12.9	X		SHL35	64	14	C			SHL281	67	20	X
SGL348	67	18.2	C		SGL456	66	15.8	X		SHL39	62	14	C			SHL285	67	17	X
SGL350	68	14.7	C		SGL458	61	12.1	X		SHL57	65	15	C			SHL295	63	14	X
SGL351	58	14.2	C		SGL459	63	16.1	X		SHL63	63	15	C			SHL4	66	17	X
SGL352	57	13.7	C		SGL463	59	14.1	X		SHL65	68	20	C			SHL10	65	16	X
SGL353	59	12.2	C		SGL465	56	13.1	X		SHL67	68	19	C			SHL12	68	16	X
SGL355	61	13.9	C		SGL467	56	13.7	X		SHL69	66	17	C			SHL16	67	17	X
SGL357	58	14.2	C		SGL469	68	14.5	X		SHL73	57	13	C			SHL22	69	17	X
SGL358	63	12.9	C		SGL475	69	23.7	X		SHL81	67	21	C			SHL24	68	15	X
SGL360	65	15.2	C		SGL477	62	15.4	X		SHL85	59	15	C			SHL30	66	14	X
SGL361	68	15.4	C		SGL481	65	15.5	X		SHL89	63	17	C			SHL32	66	15	X
SGL362	60	13.1	C		SGL483	60	15.4	X		SHL91	65	17	C			SHL34	69	18	X
SGL363	63	15.2	C		SGL487	59	14.4	X		SHL93	64	17	C			SHL36	64	14	X
SGL364	64	16.8	C		SGL489	60	15.4	X		SHL97	65	17	C			SHL38	60	13	X
SGL365	59	14.4	C							SHL103	62	17	C			SHL40	65	17	X
SGL366	61	13.2	C		JGL103	71	23	X		SHL105	62	14	C			SHL42	65	20	X
SGL371	65	15.2	C		JGL104	71	23.6	X		SHL111	62	16	C			SHL44	67	17	X
SGL373	62	15	C		JGL110	75	19.5	X		SHL113	67	18	C			SHL46	69	17	X
SGL374	66	16	C		JGL111	75	24.4	X		SHL115	64	16	C			SHL50	65	20	X
SGL375	50	15.6	C		JGL112	75	24.6	X		SHL117	67	17	C			SHL56	64	17	X
SGL376	62	12.7	C		JGL164	74	18.8	X		SHL119	66	19	C			SHL58	65	18	X
SGL379	61	12.8	C		JGL210	71	19.9	X		SHL123	69	19	C			SHL68	57	13	X
SGL381	60	11.7	C		JGL191	72	18.3	X		SHL125	57	15	C			SHL70	70	17	X
SGL382	66	17.5	C		JGL246	68	19	X		SHL127	59	14	C			SHL72	64	15	X
SGL384	68	14.4	C		SGL135	59	12.6	X		SHL131	62	15	C			SHL80	62	13	X
SGL385	61	13	C		SGL159	62	15.1	X		SHL133	68	20	C			SHL82	69	19	X
SGL387	62	14	C		SGL178	64	14.4	X		SHL135	60	13	C			SHL84	64	16	X
SGL389	56	11.6	C		SGL240	63	12.6	X		SHL137	60	16	C			SHL88	63	16	X
SGL390	61	14.8	C		SGL246	60	12	X		SHL139	69	20	C			SHL96	68	19	X
SGL391	60	12.8	C		SGL270	67	12.6	X		SHL143	68	19	C			SHL120	68	20	X
SGL392	60	13.2	C		SGL271	56	12.6	X		SHL147	64	16	C			SHL122	60	15	X
SGL393	64	15.3	C		SGL273	57	12.4	X		SHL149	63	17	C			SHL126	70	20	X
SGL394	63	14.8	C		SGL408	61	13.5	X		SHL151	62	14	C			SHL130	66	18	X
SGL395	63	16.2	C		SGL469	68	14.5	X		SHL155	66	19	C			SHL132	69	19	X
SGL396	64	15.9	C		SGL247	57	12.2	X		SHL159	62	18	C			SHL138	61	15	X
SGL397	67	15.6	C		SGL312	66	16.8	X		SHL167	62	18	C			SHL140	64	16	X
SGL398	63	12.5	C		SGL313	61	15.4	X		SHL169	64	17	C			SHL142	64	15	X
SGL400	61	12.8	C		SGL317	71	22.9	X		SHL173	64	18	C			SHL144	62	16	X
SGL401	62	14.5	C							SHL179	52	10	C			SHL146	64	14	X
SGL402	56	12.5	C							SHL181	67	17	C			SHL152	58	13	X
SGL403	59	14	C							SHL183	58	16	C			SHL156	64	16	X
SGL404	64	16.1	C							SHL185	60	15	C			SHL158	70	22	X
SGL411	55	12.3	C							SHL187	67	21	C			SHL160	65	20	X
SGL412	60	11.4	C							SHL189	64	16	C			SHL162	65	17	X
SGL414	67	13.8	C							SHL193	62	17	C			SHL172	65	18	X
SGL417	62	13.7	C							SHL195	68	22	C			SHL174	64	18	X
SGL419	52	10.4	C							SHL199	71	22	C			SHL178	64	17	X
SGL420	63	12.4	C							SHL201	65	16	C			SHL182	67	18	X
SGL421	60	12.2	C							SHL205	63	17	C			SHL190	59	17	X
SGL423	56	13.3	C							SHL209	63	18	C			SHL192	67	18	X
SGL425	59	12.3	C							SHL211	63	15	C			SHL194	70	19	X
SGL426	62	13.2	C							SHL217	63	18	C			SHL196	69	21	X
SGL429	59	12.8	C							SHL223	64	17	C			SHL198	68	17	X
SGL430	61	12.1	C							SHL227	65	16	C			SHL202	66	18	X
SGL431	59	18.8	C							SHL231	60	12	C			SHL212	72	19	X
SGL432	63	14	C							SHL233	68	20	C			SHL214	69	19	X
SGL433	63	16.2	C							SHL237	67	17	C			SHL218	69	17	X
SGL434	63	13.4	C							SHL239	67	15	C			SHL220	66	18	X
SGL435	68	20.5	C							SHL267	59	15	C			SHL226	61	14	X
SGL438	65	13.4	C							SHL277	76	24	C			SHL230	66	18	X
SGL442	65	13.3	C							SHL279	64	16	C			SHL232	74	24	X
SGL444	65	15.5	C							SHL283	63	13	C			SHL236	65	17	X
SGL445	60	13.3	C							SHL287	57	15	C			SHL238	69	17	X
SGL447	62	15.3	C							SHL289	66	17	C			SHL240	72	20	X
SGL448	61	19.1	C							SHL291	64	15	C			SHL242	60	14	X
SGL449	64	15.8	C							SHL293	64	16	C			SHL244	68	18	X
SGL451	60	15.6	C							SHL2	67	16	C			SHL246	60	14	X
SGL453	63	15.4	C							SHL6	65	15	C			SHL250	70	22	X
SGL455	65	14.3	C							SHL8	65	17	C			SHL252	67	20	X
SGL457	58	13.8	C							SHL14	66	15	C			SHL254	60	14	X
SGL460	70	18.7	C							SHL18	71	16	C			SHL256	69	20	X
SGL461	59	13.4	C							SHL20	67	18	C			SHL258	65	17	X
SGL462	72	22.4	C							SHL26	69	17	C			SHL260	65	16	X
SGL464	60	14.6	C							SHL28	65	15	C			SHL262	64	16	X
SGL466	63	16.9	C							SHL48	61	15	C			SHL266	65	17	X
SGL468	65	14.9	C							SHL52	67	18	C			SHL270	67	19	X
SGL470	68	15.6	C							SHL54	68	20	C			SHL272	55	10	X
SGL471	65	15.8	C							SHL60	67	19	C			SHL274	68	17	X
SGL472	75	20.5	C							SHL62	69	16	C			SHL276	62	12	X
SGL473	66	16.9	C							SHL64	69	16	C			SHL278	68	17	X
SGL474	66	15.2	C							SHL66	61	15	C			SHL280	64	16	X
SGL476	76	26.6	C							SHL74	67	17	C			SHL286	62	14	X
SGL479	64	15.4	C							SHL76	68	17	C			SHL288	64	14	X
SGL485	63	16.1	C							SHL78	67	17	C			SHL294	60	13	X
										SHL86	63	17	C			SHL296	60	14	X
JGL109	66	24.4	C							SHL90	65	21	C			SHL302	65	17	X
JGL132	76	24.5	C							SHL92	69	17	C			SHL304	67	17	X
JGL144	75	24.2	C							SHL94	67	21	C			SHL306	63	18	X
JGL162	78	22.3	C							SHL98	65	19	C			SHL308	60	15	X
JGL238	76	21.1	C							SHL100	64	16	C			SHL310	60	14	X
JGL242	71	17.4	C							SHL102	70	23	C			SHL312	69	13	X
SGL107	64	13.6	C							SHL104	67	16	C			SHL314	59	15	X
SGL109	63	12.5	C							SHL106	65	16	C
SGL137	61	15	C							SHL108	66	17	C			JHL233	57	17	X
SGL169	54	11.6	C							SHL110	66	19	C			JHL252	63	22	X
SGL176	62	13.6	C							SHL112	66	16	C			JHL320	71	21.6	X
SGL195	62	16.5	C							SHL114	71	19	C			JHL337	62	16	X
SGL274	56	11.3	C							SHL116	66	17	C			JHL436	63	17.2	X
SGL287	66	16.8	C							SHL118	64	15	C			JHL464	54	14.6	X
SGL290	70	22.7	C							SHL124	67	15	C			JHL490	67	11	X
SGL302	53	15.1	C							SHL128	67	19	C			JHL492	54	14.6	X
SGL355	61	13.9	C							SHL134	66	22	C			JHL513	56	10	X
SGL387	62	14	C							SHL136	71	22	C			SHL101	65	19	X
SGL389	56	11.6	C							SHL148	71	20	C			SHL163	67	18	X
SGL390	61	14.8	C							SHL150	68	18	C			SHL171	59	14	X
SGL442	65	13.3	C							SHL154	66	18	C			SHL177	66	21	X
SGL444	65	15.5	C							SHL164	61	15	C			SHL191	61	20	X
SGL460	70	18.7	C							SHL166	69	20	C
SGL111	64	12.8	C							SHL168	65	18	C
SGL118	62	13.4	C							SHL170	66	18	C
SGL148	70	17.1	C							SHL176	65	17	C
SGL166	64	13.1	C							SHL180	67	21	C
SGL260	72	19.2	C							SHL184	67	20	C
SGL290	70	22.7	C							SHL186	71	21	C
SGL293	58	13.7	C							SHL188	61	15	C
SGL302	53	15.1	C							SHL200	68	19	C
SGL308	61	14.9	C							SHL204	67	17	C
SGL314	58	14.4	C							SHL206	65	16	C
SGL351	58	14.2	C							SHL208	65	17	C
SGL358	63	12.9	C							SHL210	69	19	C
SGL361	68	15.4	C							SHL216	65	18	C
SGL364	64	16.8	C							SHL222	71	18	C
SGL403	59	14	C							SHL224	65	15	C
										SHL228	66	18	C
										SHL234	65	17	C
										SHL248	62	12	C
										SHL264	71	19	C
										SHL268	62	15	C
										SHL282	61	15	C
										SHL284	64	19	C
										SHL290	62	15	C
										SHL292	64	16	C
										SHL298	61	16	C
										SHL300	64	15	C
										JHL105	65	18.7	C
										JHL192	53	14.5	C
										JHL218	59	9.2	C
										JHL239	59	10	C
										JHL250	64	20	C
										JHL267	62	14.7	C
										JHL329	51	14.7	C
										JHL331	72	20	C
										JHL340	55	12.8	C
										JHL375	66	16.9	C
										JHL380	66	14.4	C
										JHL394	67	14.4	C
										JHL453	78	23.3	C
										JHL463	58	18.8	C
										JHL502	65	18.4	C
										SHL135	60	13	C
										SHL205	63	17	C
										SHL234	65	17	C
										SHL248	62	12	C
										SHL264	71	19	C
										SHL267	59	15	C
										SHL277	76	24	C
										SHL291	64	15	C
