# Supplementary material for: Hatchery-reared enhancement program for silver carp (Hypophthalmichthys molitrix) in the middle Yangtze River: monitoring the effectiveness based on parentage analysis
Source: PeerJ. 2019 May 6;7:e6836. doi: 10.7717/peerj.6836 (PMC6507896; doi:10.7717/peerj.6836)
Supplement: Supplemental Information 3 [file peerj-07-6836-s003.xls]

## Sheet: Sheet1
IDs	BL145a	BL145b	BL55a	BL55b	BL109a	BL109b	BL18a	BL18b	BL66a	BL66b	Hym133a	Hym133b	Hym230a	Hym230b	Hym267a	Hym267b	Hym159a	Hym159b	BL65a	BL65b	BL106a	BL106b	Hym364a	Hym364b	Hym284a	Hym284b
W larvae in 2016
JGLZ001	106	110	225	229	230	234	229	253	327	329	158	160	295	301	227	237	216	224	319	333	225	227	366	370	309	321
JGLZ003	104	110	225	231	234	244	227	233	325	327	158	160	315	317	227	231	216	224	317	319	233	235	374	376	311	323
JGLZ004	96	110	229	231	230	238	213	213	325	327	158	160	315	321	239	241	210	214	309	317	227	229	370	376	315	317
JGLZ005	104	106	221	229	226	256	0	0	327	327	158	158	293	315	227	237	212	212	317	317	235	235	0	0	319	319
JGLZ006	98	106	219	233	236	238	233	249	327	329	158	174	295	313	235	237	214	224	309	311	213	235	378	380	305	315
JGLZ007	104	110	223	233	238	246	0	0	327	329	158	166	317	319	235	237	214	226	319	333	233	235	372	376	301	313
JGLZ008	104	106	231	241	240	250	213	229	327	329	158	174	293	311	227	237	216	224	335	343	233	235	366	376	313	315
JGLZ009	104	106	225	249	224	240	243	259	327	329	158	160	303	319	235	237	212	216	331	333	227	231	370	376	307	313
JGLZ011	106	110	235	251	234	238	239	251	327	329	158	162	293	303	233	237	212	214	315	337	227	233	366	370	297	307
JGLZ012	104	106	225	229	234	246	241	257	323	329	158	174	319	325	229	239	222	224	329	333	225	229	376	380	297	315
JGLZ013	104	106	215	225	224	236	0	0	327	329	158	174	313	315	227	237	214	224	311	323	227	235	370	380	305	315
JGLZ014	106	108	223	231	234	238	213	245	327	331	158	174	293	315	235	237	212	216	325	327	233	235	372	376	313	315
JGLZ015	104	106	217	231	244	246	233	257	325	327	158	158	311	317	227	237	212	214	319	333	235	239	366	376	307	319
JGLZ017	104	106	225	231	226	246	237	251	325	327	158	174	293	317	237	239	222	224	315	333	229	235	374	376	297	319
JGLZ018	104	110	227	235	236	238	213	233	327	329	158	174	313	321	235	237	210	214	309	327	229	231	370	376	315	329
JGLZ019	104	106	225	239	222	238	227	233	327	329	162	174	303	313	227	237	224	228	309	319	225	227	368	380	315	327
JGLZ020	104	110	235	241	238	250	229	231	329	331	162	168	295	319	227	237	214	224	319	337	227	235	376	380	311	317
JGLZ021	104	104	0	0	232	248	0	0	321	329	158	158	293	319	227	237	214	224	319	321	231	237	366	376	321	323
JGLZ022	104	106	233	237	224	236	233	241	327	329	158	158	295	321	235	237	212	214	317	319	225	227	374	376	309	321
JGLZ023	108	110	229	249	232	250	233	237	327	329	158	174	311	313	227	237	222	224	319	321	231	237	366	376	307	315
JGLZ024	104	106	235	235	228	236	0	0	327	329	158	160	295	317	235	237	214	228	307	309	225	235	368	370	299	335
JGLZ025	106	110	225	231	230	238	0	0	327	329	158	162	293	325	235	237	216	224	319	333	233	235	366	370	297	315
JGLZ026	106	108	221	221	236	250	213	213	325	327	158	162	293	317	235	237	212	214	309	335	233	235	380	384	313	315
JGLZ027	104	106	223	233	234	238	0	0	327	329	158	162	293	319	231	237	214	224	319	333	227	235	370	372	311	323
JGLZ028	104	108	233	237	240	246	213	213	327	329	158	158	315	317	227	231	212	214	311	321	223	227	370	376	315	319
JGLZ029	104	106	227	233	228	236	0	0	327	329	158	160	303	317	231	237	224	228	309	315	229	231	370	376	299	335
JGLZ030	106	108	227	229	224	234	0	0	327	329	162	162	293	295	227	227	214	224	303	339	231	233	366	370	297	301
JGLZ031	104	108	227	233	230	238	0	0	325	327	158	166	293	321	235	237	214	216	319	335	225	229	366	370	317	327
JGLZ032	104	108	215	259	246	258	0	0	327	329	158	162	295	313	227	231	212	214	335	339	229	235	366	380	305	321
JGLZ033	98	106	217	229	238	240	213	213	325	327	174	178	315	317	235	237	212	214	317	319	227	231	366	370	307	317
JGLZ034	106	110	223	239	224	236	213	253	327	329	158	174	303	317	235	237	212	214	309	335	233	239	370	382	303	327
JGLZ035	104	110	217	231	236	244	213	247	327	329	158	160	297	301	227	237	214	224	315	337	227	233	366	380	297	307
JGLZ036	104	106	225	239	234	238	0	0	327	331	166	174	295	313	233	239	214	224	319	333	227	235	368	380	305	319
JGLZ037	104	110	223	225	238	242	213	251	325	327	158	160	311	319	227	237	214	224	315	335	229	235	376	380	321	323
JGLZ039	104	110	227	243	236	256	239	239	327	329	158	174	313	315	227	231	212	214	315	337	227	235	368	370	317	319
JGLZ040	106	110	233	237	232	234	213	213	327	331	158	174	299	301	235	237	214	224	335	337	231	233	366	380	309	317
JGLZ041	104	106	235	237	236	238	0	0	327	329	158	174	311	315	231	237	214	216	321	333	235	239	370	378	307	315
JGLZ042	104	106	225	237	228	236	251	251	329	329	158	166	293	295	227	237	212	214	319	335	233	235	376	380	307	329
JGLZ043	106	106	219	225	222	244	0	0	329	331	162	174	293	315	227	237	214	224	309	321	229	237	376	378	313	315
JGLZ044	104	108	235	237	256	262	233	233	327	329	174	176	295	317	237	239	214	224	319	335	229	237	366	370	305	309
JGLZ045	104	106	223	229	230	248	213	213	327	329	174	174	295	317	227	237	212	214	315	333	227	229	366	380	317	319
JGLZ046	104	104	231	237	234	242	0	0	327	329	158	160	293	295	227	231	216	224	309	311	227	235	366	370	317	319
JGLZ047	108	110	225	231	236	238	0	0	329	329	158	174	293	293	237	241	210	212	309	333	227	235	370	376	315	317
JGLZ048	106	110	225	229	232	234	233	239	329	335	172	174	295	301	227	237	214	216	319	333	225	227	366	372	307	309
JGLZ049	98	104	231	245	234	248	0	0	329	335	158	160	293	317	235	237	212	214	307	309	227	229	374	376	307	309
JGLZ050	106	108	217	227	234	236	215	231	327	329	158	174	293	319	235	237	212	214	303	319	229	235	366	376	299	305
JGLZ051	108	112	223	231	230	238	233	233	325	327	158	166	293	319	235	237	214	224	331	333	229	235	376	380	309	311
JGLZ054	106	110	217	239	234	236	0	0	327	329	162	166	293	315	237	247	212	214	309	337	229	235	368	372	315	319
JGLZ055	106	110	231	251	232	234	0	0	327	337	158	174	317	321	227	239	216	224	311	333	225	235	366	370	307	315
JGLZ056	106	108	221	225	226	236	213	233	327	329	158	174	293	317	239	249	212	214	319	323	231	235	376	384	317	323
JGLZ057	104	106	223	223	226	244	0	0	325	327	162	174	315	317	235	237	214	216	309	335	227	231	366	378	313	325
JGLZ058	106	108	237	239	230	238	0	0	327	329	158	160	311	315	227	237	214	224	315	333	229	235	366	376	301	305
JGLZ059	98	104	233	245	236	238	0	0	327	329	158	174	295	317	231	237	214	234	337	339	229	235	366	380	301	335
JGLZ060	106	110	229	235	236	238	227	247	327	329	158	174	293	315	235	237	214	224	313	315	223	235	366	382	313	315
JGLZ062	106	110	231	235	228	230	239	241	327	331	158	162	293	321	227	237	212	214	309	327	229	231	366	370	317	319
JGLZ064	98	110	221	229	236	244	233	239	327	329	162	166	293	321	235	237	212	214	309	329	227	229	370	380	301	305
JGLZ065	106	108	235	237	224	238	219	233	327	329	158	174	303	315	237	239	214	216	311	317	227	235	366	366	313	315
JGLZ066	106	110	221	233	222	236	219	237	327	329	158	160	303	321	235	237	214	226	309	335	233	235	374	376	311	315
JGLZ068	104	106	237	239	222	256	233	259	327	329	158	160	315	317	235	237	214	232	333	335	227	233	364	366	315	317
JGLZ069	106	110	233	237	234	246	229	233	327	329	162	174	295	319	235	237	218	224	319	321	227	229	370	376	297	315
JGLZ070	100	106	227	237	232	248	235	259	327	329	158	174	303	315	235	237	214	224	333	335	229	231	366	370	309	323
JGLZ072	98	106	219	235	224	244	239	251	329	331	158	160	295	315	227	233	212	224	325	333	231	235	366	384	311	313
JGLZ073	106	108	229	231	228	250	233	239	327	329	158	160	311	313	227	227	212	214	319	321	231	237	366	376	307	323
JGLZ074	106	110	233	235	234	246	227	233	325	327	158	160	293	295	227	249	212	224	333	337	231	235	378	380	307	321
JGLZ078	98	108	221	231	226	230	233	233	327	329	158	160	315	317	231	237	214	216	343	353	223	235	366	376	317	319
JGLZ080	104	106	237	249	234	238	237	259	329	331	158	160	317	319	235	237	214	216	319	339	225	227	370	378	307	321
JGLZ081	98	106	233	249	234	238	0	0	327	329	160	162	295	317	237	255	214	224	315	335	225	231	370	382	297	313
JGLZ082	104	106	221	225	224	238	215	249	329	331	158	174	317	319	235	237	212	214	303	319	229	235	366	380	303	305
JGLZ083	106	108	219	233	240	244	213	259	327	329	158	174	293	303	227	237	212	216	329	335	223	227	366	384	313	321
JGLZ084	98	108	227	235	224	244	213	241	327	329	174	174	295	317	227	249	214	224	333	335	213	235	366	376	299	307
JGLZ085	104	108	227	241	234	236	249	251	327	329	174	174	293	317	229	233	212	214	335	337	229	235	374	376	305	321
JGLZ086	106	108	229	231	238	250	237	261	329	331	158	162	295	319	237	249	222	224	303	321	233	237	374	376	307	307
JGLZ087	104	106	229	235	224	234	239	241	325	327	158	174	295	321	235	237	214	224	335	337	227	235	370	376	319	321
JGLZ089	108	110	235	251	248	250	0	0	327	329	158	162	295	311	227	249	212	214	333	335	225	235	380	382	315	317
JGLZ090	106	108	223	227	234	244	227	255	327	329	158	162	315	317	235	237	214	224	333	335	229	231	366	376	293	321
JGLZ091	104	106	221	225	244	246	213	227	327	329	158	174	293	317	235	237	214	224	319	333	225	227	376	378	309	313
JGLZ092	108	110	221	227	224	234	213	241	327	329	174	174	315	317	227	237	222	224	333	339	213	229	366	376	305	307
JGLZ093	98	108	219	221	234	256	237	241	327	329	158	160	311	319	235	237	212	214	311	321	225	229	368	370	295	297
JGLZ094	98	106	231	237	234	254	241	243	327	329	158	174	295	317	227	241	212	214	309	311	225	227	366	370	309	317
JGLZ095	106	108	225	249	236	244	213	253	325	327	158	160	293	295	227	227	212	214	319	337	213	227	378	380	317	319
JGLZ096	106	108	227	239	248	258	255	257	327	329	174	174	295	317	237	239	224	228	321	335	225	227	366	376	317	319
JGLZ097	104	106	231	233	230	246	213	213	327	329	160	174	315	319	229	243	212	214	319	337	233	235	366	380	0	0
JGLZ099	98	106	215	217	232	236	0	0	327	329	166	174	293	319	239	249	212	214	309	337	227	229	370	376	0	0
JGLZ100	104	110	215	221	224	258	0	0	329	329	158	160	295	315	229	239	212	222	335	337	229	233	378	384	0	0
JGLZ101	106	108	221	237	224	244	213	231	0	0	0	0	313	315	237	239	212	214	311	335	229	235	370	372	0	0
JGLZ102	106	110	227	229	248	250	227	233	329	331	158	162	295	315	239	241	214	222	329	337	229	235	366	386	307	317
JGLZ103	106	108	229	235	236	238	213	241	327	329	158	162	293	317	229	239	214	222	309	339	225	227	382	384	305	307
JGLZ104	106	110	225	231	236	246	213	213	327	329	162	166	293	319	229	233	212	214	303	309	229	235	376	378	305	307
JGLZ105	100	110	229	231	236	244	237	251	327	329	158	160	295	319	229	239	214	222	335	337	223	231	378	382	313	315
JGLZ106	106	108	223	231	224	238	227	241	327	329	158	160	293	315	229	239	214	224	315	327	227	235	376	376	299	317
JGLZ107	106	112	225	239	234	236	229	237	327	329	158	158	293	295	233	239	214	226	333	335	231	239	370	372	319	325
JGLZ109	106	112	225	239	236	238	241	251	327	329	158	174	293	295	233	239	222	226	333	335	231	239	376	384	313	325
JGLZ110	106	110	225	231	234	236	215	247	329	331	162	174	293	315	239	249	214	216	309	337	227	229	370	372	0	0
JGLZ111	98	108	217	237	234	248	231	245	325	327	158	160	293	295	229	239	214	226	313	315	213	239	378	382	297	309
JGLZ112	104	106	235	237	234	238	253	257	327	329	162	174	315	321	229	233	214	216	321	333	235	239	370	380	311	321
JGLZ113	104	104	229	233	236	238	213	249	327	329	158	174	311	313	237	239	214	222	319	337	231	235	366	382	299	319
JGLZ114	108	110	227	235	252	254	237	251	327	329	166	174	317	319	229	239	216	232	333	335	223	229	378	380	315	319
JGLZ115	104	106	215	259	258	258	0	0	327	329	158	166	295	315	229	237	214	216	309	323	229	235	380	382	323	323
JGLZ116	104	106	221	223	238	240	0	0	327	329	158	174	315	317	229	239	212	222	309	327	229	235	366	370	305	307
JGLZ117	104	106	225	227	226	246	215	237	327	327	158	160	311	319	239	241	214	222	315	333	227	235	376	382	319	321
JGLZ118	104	106	229	231	230	234	213	257	327	329	162	174	315	317	237	239	212	214	311	333	229	235	370	378	305	319
JGLZ119	104	110	231	235	234	238	213	213	327	335	166	174	293	295	239	251	212	224	319	337	227	235	372	382	307	319
JGLZ120	104	106	215	219	236	246	235	237	327	331	158	174	293	315	239	251	214	222	319	337	213	235	382	382	303	323
JGLZ122	106	108	235	237	234	236	213	247	327	329	158	172	315	317	229	239	214	222	333	337	229	239	378	382	299	313
JGLZ123	104	106	223	231	236	238	233	257	327	329	166	174	313	317	229	233	214	222	311	319	223	233	376	378	307	319
JGLZ124	96	104	225	229	232	238	241	245	327	329	158	166	315	317	237	239	216	222	319	337	223	227	378	380	307	313
JGLZ125	98	108	217	237	234	248	213	229	327	327	158	162	293	295	239	239	214	226	335	337	213	239	364	378	315	317
JGLZ126	104	108	215	249	222	234	0	0	329	331	158	174	293	315	239	239	214	214	327	329	223	231	364	366	0	0
JGLZ127	104	106	231	237	234	236	0	0	327	327	158	174	301	303	237	239	214	228	329	337	227	231	374	376	313	315
JGLZ128	104	106	235	237	236	250	233	233	327	329	158	160	315	319	239	239	212	214	311	329	229	233	370	378	305	317
JGLZ129	104	106	215	249	250	254	0	0	329	331	162	174	293	295	229	231	0	0	0	0	227	231	364	374	0	0
JGLZ130	108	110	223	225	224	224	213	213	327	329	158	160	293	315	229	239	212	214	311	333	227	239	378	382	297	315
JGLZ131	106	110	233	235	238	240	233	237	327	327	174	178	295	315	237	239	210	214	315	323	227	235	372	376	309	323
JGLZ132	102	104	229	239	234	248	213	249	327	329	158	158	313	315	229	239	214	224	319	337	231	235	366	376	303	309
JGLZ133	106	110	225	229	234	238	213	227	327	329	158	178	295	317	229	239	212	214	313	315	231	235	372	380	319	321
JGLZ134	98	108	221	231	236	238	239	241	325	327	158	160	317	319	239	251	222	226	307	309	229	235	372	376	311	319
JGLZ135	106	108	239	259	234	236	241	241	325	325	158	160	295	295	239	239	220	222	315	335	227	227	372	378	315	317
JGLZ136	104	106	227	237	224	248	213	215	327	329	158	160	315	321	239	239	214	222	309	337	213	227	380	382	317	319
JGLZ137	98	108	221	231	234	254	213	233	327	329	158	174	315	321	237	239	214	214	309	311	225	229	372	378	303	325
JGLZ138	104	106	223	235	246	250	233	251	325	327	158	174	293	295	229	239	212	214	315	333	223	231	366	382	307	325
JGLZ140	98	106	219	221	234	248	213	233	327	329	158	160	293	295	239	251	212	222	323	335	225	231	376	378	307	339
JGLZ141	98	100	247	249	234	238	231	251	327	329	158	174	297	299	235	237	212	214	335	337	235	239	372	382	297	319
JGLZ142	108	110	223	225	220	222	211	213	327	329	158	160	293	321	229	239	214	214	315	337	225	227	372	378	309	319
JGLZ143	104	110	217	221	232	252	235	255	327	331	158	160	315	317	239	243	214	214	309	333	233	235	366	376	311	323
JGLZ144	104	108	225	233	234	254	235	257	325	327	158	162	295	319	229	239	214	214	319	335	233	235	376	378	307	319
JGLZ145	108	110	225	229	232	234	231	255	327	329	160	174	305	317	229	229	214	224	303	311	229	233	366	372	307	335
JGLZ146	106	110	237	249	234	238	233	249	327	329	158	174	295	315	239	239	214	214	333	343	227	235	370	370	297	305
JGLZ147	98	104	215	225	234	244	235	235	327	335	158	160	315	317	229	239	216	222	319	333	227	239	370	376	315	317
JGLZ148	106	108	229	235	228	242	233	239	329	329	158	160	293	295	239	243	212	212	313	315	227	227	370	378	315	317
JGLZ149	98	104	221	229	234	254	239	251	0	0	0	0	0	0	0	0	214	214	311	343	227	235	376	376	319	323
JGLZ150	108	110	221	223	238	246	237	241	325	325	158	160	293	317	229	237	214	214	311	333	227	227	378	382	313	319
JGLZ151	106	108	231	233	234	246	231	251	327	329	168	174	293	317	237	239	214	214	315	337	227	235	376	378	323	325
JGLZ152	106	108	241	243	246	256	235	255	327	329	158	162	293	315	237	239	214	214	311	337	227	235	382	384	313	319
JGLZ153	104	110	227	229	224	248	233	251	329	335	158	160	293	319	229	243	212	222	319	321	233	235	370	378	305	307
JGLZ154	104	106	215	223	224	226	0	0	327	329	160	174	295	313	239	241	214	214	333	335	231	233	374	384	0	0
JGLZ155	98	98	221	229	240	244	229	241	327	329	158	166	315	321	229	239	214	224	325	327	229	233	370	384	313	317
JGLZ156	104	108	215	233	224	238	247	247	331	331	158	160	295	319	237	239	0	0	0	0	223	233	0	0	323	323
JGLZ158	104	104	217	225	230	234	0	0	327	327	158	160	295	325	239	239	214	222	329	333	225	235	378	380	309	323
JGLZ159	104	106	231	239	236	248	215	251	327	329	174	174	293	295	229	239	212	222	333	337	227	227	382	386	317	323
JGLZ160	104	106	223	231	234	240	231	257	327	329	158	160	293	309	237	239	214	216	333	335	229	235	370	382	317	319
JGLZ161	98	104	221	239	234	250	0	0	327	329	158	166	303	317	239	239	212	222	315	321	227	235	370	382	305	317
JGLZ162	108	110	225	233	244	246	0	0	327	327	158	174	313	315	229	233	214	214	315	337	235	237	372	384	315	319
JGLZ163	98	106	223	231	236	238	213	213	329	335	162	174	293	313	233	239	214	222	319	325	213	223	366	378	313	333
JGLZ164	106	108	231	255	230	248	231	241	329	329	158	174	293	317	229	233	214	214	335	337	231	235	366	378	305	307
JGLZ165	104	106	217	227	234	244	0	0	329	329	158	160	315	317	233	239	214	214	319	335	233	235	366	378	293	319
JGLZ166	106	108	215	229	244	250	0	0	327	327	160	162	293	315	229	239	212	214	317	319	225	227	370	376	305	323
JGLZ167	106	108	225	239	238	244	227	261	327	329	158	174	303	305	229	239	216	224	309	319	227	235	370	378	313	315
JGLZ168	106	108	217	235	228	244	213	255	327	329	158	160	317	319	229	239	218	222	315	327	223	235	372	380	311	323
JGLZ169	106	110	221	227	234	246	243	257	327	327	158	160	295	317	239	241	224	228	313	315	235	239	366	378	315	319
JGLZ170	106	110	231	241	226	234	249	253	329	335	158	160	311	317	239	249	214	222	319	321	225	235	378	378	323	325
JGLZ171	104	106	229	231	232	234	237	257	327	329	158	174	295	317	229	241	222	224	311	333	225	227	378	378	307	315
JGLZ172	106	110	225	233	246	262	233	235	327	329	158	166	317	319	239	249	212	214	309	339	229	231	366	372	297	307
JGLZ173	106	110	223	239	224	236	251	253	327	329	158	174	293	315	235	239	214	222	335	337	229	233	370	372	303	311
JGLZ175	104	106	217	231	234	236	213	235	327	329	158	174	293	317	229	229	216	222	303	333	231	235	366	366	305	309
JGLZ176	104	106	235	237	234	248	233	237	327	329	158	160	295	313	239	239	214	222	309	335	229	235	366	376	307	311
JGLZ177	104	110	231	241	220	224	235	245	327	329	158	160	293	315	229	239	212	216	313	315	225	233	372	378	317	319
JGLZ178	96	104	221	231	234	246	227	245	327	329	158	166	301	317	229	239	214	216	329	337	227	227	378	380	313	319
JGLZ179	106	108	235	239	234	250	233	251	327	329	162	174	315	319	229	229	214	224	309	311	233	235	366	372	317	325
JGLZ180	106	108	227	231	224	238	227	233	329	335	174	174	301	303	229	239	214	216	309	319	227	235	370	376	313	315
JGLZ181	98	108	231	233	234	236	215	239	327	329	174	174	315	317	229	239	222	224	327	335	213	235	366	382	299	307
JGLZ182	106	110	217	223	238	246	213	213	327	331	158	160	315	317	229	233	204	214	315	333	229	231	366	372	321	335
JGLZ183	104	106	223	229	224	248	227	229	329	329	158	178	293	293	239	239	204	224	315	335	223	231	372	376	299	307
JGLZ184	104	106	217	231	228	230	241	253	327	331	158	162	315	317	229	239	214	214	319	331	229	231	366	382	317	319
JGLZ185	98	104	215	221	226	230	0	0	327	329	158	160	293	317	233	239	216	216	0	0	233	235	0	0	0	0
JGLZ186	104	106	217	225	232	246	213	261	329	329	158	160	295	311	237	239	214	222	319	337	233	235	376	384	309	315
JGLZ187	104	106	231	237	224	244	235	237	327	327	162	174	295	315	229	239	216	222	311	335	231	235	370	372	309	319
JGLZ188	98	104	231	235	234	252	239	243	325	327	158	174	293	295	229	229	212	224	311	311	233	235	366	372	309	317
JGLZ189	104	108	221	235	238	256	233	237	329	331	166	174	293	315	229	233	214	214	335	337	233	235	370	384	319	325
JGLZ190	102	104	229	233	234	238	233	237	327	329	162	174	293	295	229	241	212	224	315	335	229	233	366	370	337	339
JGLZ191	106	108	221	225	242	250	213	233	327	327	158	174	293	311	239	241	214	224	315	323	229	231	376	382	297	307
JGLZ192	98	106	231	233	238	242	213	247	327	329	174	174	293	315	233	239	214	224	319	333	213	223	366	376	311	315
JGLZ193	104	110	221	251	224	242	235	245	329	331	158	166	299	301	227	237	212	216	315	315	229	233	378	386	311	319
JGLZ194	104	106	223	223	238	244	0	0	327	329	158	160	317	319	227	237	214	216	315	319	227	233	372	378	307	319
JGLZ195	110	112	223	233	230	238	233	251	327	327	158	166	301	323	235	237	222	222	327	335	229	231	382	382	309	311
JGLZ196	108	110	225	233	234	234	213	249	327	331	174	174	293	295	235	237	214	216	333	339	233	233	366	382	313	317
JGLZ197	106	108	225	225	224	248	239	255	327	327	162	174	0	0	0	0	214	224	309	309	233	233	366	386	305	317
JGLZ198	104	106	227	239	230	238	213	257	329	331	162	174	295	315	235	237	214	224	333	343	229	235	378	382	305	319
JGLZ199	106	110	221	237	222	246	223	245	329	331	158	174	299	301	227	231	212	214	319	321	233	235	366	372	307	317
JGLZ200	102	104	225	239	232	238	231	233	329	329	158	174	299	301	235	237	214	222	335	337	233	239	382	386	319	325
JGLZ202	104	106	225	239	222	234	231	233	329	335	162	174	293	303	229	239	222	222	309	309	227	235	370	382	317	325
JGLZ203	104	106	221	231	222	238	231	249	327	329	158	174	293	317	235	237	220	222	315	319	229	233	370	372	307	311
JGLZ204	102	108	229	231	246	250	235	237	327	329	158	166	303	317	229	239	216	224	335	337	229	235	370	376	297	315
JGLZ205	104	106	221	229	238	248	235	259	329	331	158	162	295	319	237	249	214	222	303	321	233	237	366	378	319	319
JGLZ206	104	106	233	235	236	238	227	227	327	329	160	174	293	315	235	237	214	222	313	315	223	227	366	384	315	317
JGLZ207	108	110	219	221	236	256	235	255	327	329	158	174	315	319	231	237	212	214	311	337	227	235	382	384	317	319
JGLZ208	106	108	221	243	234	236	241	247	327	329	174	178	293	315	227	227	212	216	311	319	233	235	366	386	307	317
JGLZ209	106	108	221	231	230	248	235	261	327	329	158	174	295	319	235	237	214	222	303	319	231	237	366	378	313	319
JGLZ210	102	104	225	229	240	244	235	247	323	329	158	166	293	295	227	237	214	222	329	333	225	229	378	382	309	325
JGLZ211	104	106	219	233	222	244	213	249	329	329	158	174	293	303	237	239	212	216	329	335	227	235	366	376	315	319
JGLZ212	106	110	235	245	230	238	211	229	327	329	158	174	315	319	235	237	214	222	303	317	229	231	378	386	317	319
JGLZ213	104	110	225	225	232	236	215	247	327	329	162	166	293	319	231	237	214	216	309	337	229	239	370	372	307	319
JGLZ214	108	110	225	235	236	238	233	239	327	327	158	162	293	295	227	231	214	222	319	335	229	235	370	378	293	307
JGLZ215	104	106	219	231	246	250	245	251	321	329	174	174	293	315	237	249	212	214	309	319	223	235	382	384	307	313
JGLZ216	104	110	221	229	232	234	229	233	327	327	158	160	315	321	227	249	214	222	311	335	233	235	382	382	307	323
SZLZ229	108	110	231	233	232	248	235	237	0	0	160	160	295	315	227	229	222	224	319	319	231	235	366	382	319	321
SZLZ231	104	106	235	239	242	248	237	249	0	0	166	178	295	313	239	239	210	214	315	333	229	233	376	382	317	321
SZLZ234	106	108	237	245	236	244	213	251	325	327	158	174	315	319	235	237	210	212	319	335	227	233	370	382	305	327
SZLZ235	104	106	221	225	244	246	235	255	0	0	158	174	299	311	233	249	212	214	315	337	235	237	370	382	317	319
SZLZ238	106	114	225	237	238	244	213	213	0	0	0	0	293	295	235	237	220	222	309	337	227	235	378	382	309	317
SZLZ239	104	106	223	231	228	248	237	241	0	0	0	0	291	293	225	235	202	222	315	319	223	235	376	376	311	313
SZLZ241	108	110	245	251	234	248	247	253	329	335	158	158	295	315	227	227	214	222	319	333	225	229	372	378	303	305
SZLZ243	104	110	227	229	226	254	233	249	325	327	158	158	295	303	237	237	202	212	333	335	227	229	370	376	303	325
SZLZ252	104	106	229	245	226	244	213	245	0	0	162	162	295	319	227	237	208	212	335	337	227	233	376	376	317	319
SZLZ256	106	110	223	233	238	246	227	237	0	0	0	0	293	315	227	237	202	214	333	335	231	235	374	378	313	317
SZLZ257	104	106	225	229	228	248	233	235	325	327	158	174	297	301	243	243	220	222	315	335	231	233	378	382	313	315
SZLZ259	106	108	0	0	236	248	213	213	0	0	158	162	293	303	227	231	212	214	315	319	229	233	372	382	0	0
SZLZ260	106	108	233	237	246	248	239	249	325	327	158	158	315	317	235	237	214	226	315	329	227	235	370	378	315	319
SZLZ261	106	110	229	239	238	240	237	255	325	327	174	174	301	303	237	239	208	214	311	319	233	235	378	384	305	317
SZLZ262	106	108	223	225	236	238	233	251	325	327	158	174	313	315	227	237	214	222	335	337	229	233	366	370	301	319
SZLZ265	106	110	229	245	224	248	237	245	0	0	160	160	295	317	237	239	210	214	319	325	227	235	376	380	307	307
SZLZ266	106	112	231	233	244	262	213	233	325	327	158	174	293	295	231	237	214	222	309	319	229	235	378	384	305	337
SZLZ267	104	106	231	245	228	238	213	213	0	0	0	0	295	317	237	237	214	222	315	337	227	235	376	378	313	317
SZLZ275	106	108	221	233	238	244	233	253	325	327	158	174	301	319	227	237	214	222	315	319	229	231	382	382	301	303
SZLZ281	106	110	221	225	234	238	213	253	325	327	158	158	293	321	237	239	210	214	319	325	227	227	370	372	315	325
SZLZ287	106	108	219	221	242	244	233	251	325	329	158	176	313	315	227	237	210	214	329	337	227	235	376	376	309	313
SZLZ288	104	112	217	233	228	230	233	251	325	327	162	166	0	0	0	0	214	222	303	315	231	233	372	384	315	319
SZLZ291	108	110	229	235	238	254	237	255	325	327	158	158	295	311	235	237	214	224	315	321	229	235	378	382	303	305
SZLZ294	104	106	227	231	238	242	213	215	0	0	158	174	293	317	237	239	214	222	319	335	227	235	376	382	295	319
SZLZ296	104	106	221	223	236	240	239	241	327	331	158	158	293	319	227	237	214	224	309	333	233	235	376	378	295	325
SZLZ297	104	106	225	243	220	238	249	251	327	329	158	174	295	311	227	237	214	216	333	335	233	235	376	380	291	305
SZLZ299	104	106	227	227	232	234	243	259	0	0	158	158	293	295	227	237	212	222	311	317	227	229	372	378	305	305
SZLZ300	104	106	0	0	228	238	241	251	329	331	158	158	313	319	231	237	214	222	309	315	229	231	368	378	0	0
SZLZ302	102	104	0	0	240	250	213	239	327	329	158	174	293	319	237	249	216	222	333	335	233	235	372	378	0	0
SZLZ309	106	110	235	241	238	252	213	213	0	0	166	172	295	317	235	237	214	222	315	337	227	231	378	380	311	317
SZLZ310	104	106	227	237	238	244	229	251	325	329	166	174	317	319	227	237	214	222	333	337	229	235	370	382	305	325
SZLZ311	106	108	241	243	236	246	237	247	0	0	0	0	313	315	235	237	212	214	311	337	227	235	370	382	317	319
HSLZ002	102	112	233	237	234	244	241	253	327	335	168	174	317	319	237	237	208	222	329	335	235	235	370	382	293	307
HSLZ003	106	110	231	235	224	228	241	245	327	327	158	168	315	317	227	237	222	222	319	339	223	235	374	378	321	321
HSLZ005	106	110	227	231	234	238	235	251	327	329	174	174	317	319	227	237	214	216	309	327	229	233	378	378	307	319
HSLZ006	104	106	227	245	238	242	255	257	329	329	158	174	293	295	227	249	214	222	333	337	227	229	372	378	297	325
HSLZ007	104	106	231	247	238	248	227	231	329	331	158	162	315	317	237	237	214	214	333	335	233	235	378	384	317	321
HSLZ008	104	104	217	223	222	234	239	239	329	329	160	160	293	317	237	249	222	222	309	327	229	235	366	378	315	319
HSLZ010	106	106	223	225	234	248	213	237	327	329	158	174	311	317	227	241	214	222	327	333	213	235	366	378	309	315
HSLZ011	106	106	219	231	224	246	231	247	329	331	158	162	301	317	227	231	214	214	333	335	213	235	376	376	293	319
HSLZ012	108	108	235	235	226	250	213	253	329	329	158	162	295	315	241	241	214	222	337	337	229	231	380	386	317	319
HSLZ013	102	110	225	229	238	240	227	253	327	329	158	174	317	317	237	249	214	232	335	337	233	235	378	382	297	319
HSLZ014	104	104	227	235	242	244	213	233	327	329	158	174	295	321	227	241	214	222	315	337	223	229	366	370	307	315
HSLZ015	96	102	231	233	238	238	233	233	327	329	162	174	293	293	237	237	214	216	309	325	235	235	366	378	307	315
HSLZ016	94	104	225	225	240	248	231	251	329	331	158	158	303	303	237	237	214	216	335	337	227	231	366	378	307	315
HSLZ017	106	106	225	229	222	234	0	0	327	327	158	174	295	317	237	237	212	222	311	333	223	235	370	378	307	309
HSLZ018	104	104	225	243	230	236	233	255	327	329	158	174	295	295	227	237	214	214	309	337	227	227	372	382	319	321
HSLZ020	104	110	227	227	234	234	213	229	329	335	158	174	309	319	227	249	212	216	333	333	235	235	366	382	313	315
HSLZ021	96	108	231	253	230	238	225	235	329	329	158	158	293	301	237	237	214	226	309	321	229	233	378	382	307	321
HSLZ022	106	106	231	237	232	240	237	261	327	329	162	174	303	323	237	239	214	220	319	319	229	233	366	366	301	305
HSLZ023	106	108	217	245	230	234	213	231	329	329	158	174	311	317	237	237	212	222	337	337	227	233	370	378	305	309
HSLZ025	104	104	221	235	236	244	213	233	327	329	158	174	295	303	227	237	214	222	315	337	225	229	366	372	307	315
HSLZ026	94	108	227	235	230	234	233	237	327	329	158	158	293	311	237	241	214	222	309	335	227	229	378	378	307	317
HSLZ027	102	102	221	225	232	246	211	239	327	327	158	174	295	317	227	237	212	214	315	315	231	235	378	382	319	333
HSLZ028	104	104	229	247	230	246	231	231	327	329	158	158	295	321	237	237	204	224	311	319	231	233	372	382	307	323
HSLZ029	104	104	229	249	230	242	233	239	327	329	168	174	295	321	237	237	214	224	319	325	223	231	372	372	297	319
HSLZ030	106	110	219	227	236	238	235	253	327	327	158	158	319	321	227	227	216	222	309	327	227	233	370	380	317	321
HSLZ031	94	102	225	235	236	240	213	213	329	329	158	162	293	301	227	237	212	214	333	333	213	235	376	378	305	319
HSLZ032	94	106	221	227	240	240	243	257	327	329	158	174	293	295	227	237	216	222	333	349	227	235	366	382	319	319
HSLZ033	102	106	227	227	222	232	229	229	327	329	162	174	319	321	227	237	214	222	327	335	233	235	370	382	307	307
HSLZ035	104	106	225	235	236	238	241	255	327	329	158	162	295	317	227	237	214	214	309	319	233	233	372	372	317	319
HSLZ036	106	106	231	245	230	238	237	237	329	329	158	158	293	295	237	237	222	222	309	337	229	235	370	378	307	313
HSLZ037	106	110	227	231	224	234	215	245	329	329	158	174	293	319	237	237	212	222	309	333	229	233	382	384	339	339
HSLZ038	106	106	219	219	234	240	213	229	327	327	158	158	295	319	227	237	214	214	329	337	229	233	372	384	307	307
HSLZ039	104	106	229	239	226	228	229	229	327	329	158	160	309	315	235	237	214	214	329	347	227	229	366	382	315	319
HSLZ040	104	106	227	233	236	238	225	227	327	329	174	174	291	319	227	237	222	222	303	315	227	231	378	386	315	317
HSLZ041	96	106	221	231	238	240	213	237	325	327	158	174	293	309	235	237	216	222	309	311	229	235	370	382	315	319
HSLZ042	98	106	225	231	228	238	227	233	327	329	158	160	315	319	227	237	212	222	0	0	229	235	366	372	309	315
HSLZ043	102	110	223	225	238	250	233	243	327	329	158	160	0	0	0	0	222	222	335	337	233	235	366	366	315	317
HSLZ044	104	106	223	231	224	238	249	251	327	331	158	160	313	315	235	237	212	214	309	333	213	233	378	378	307	319
HSLZ046	102	106	221	239	242	244	215	215	327	329	158	174	301	317	235	237	210	212	317	327	227	231	366	366	303	305
HSLZ048	106	110	221	229	224	234	239	261	327	329	158	160	293	317	235	237	214	222	319	335	229	235	370	370	323	325
HSLZ049	104	106	225	233	224	228	237	247	327	329	158	174	293	317	235	237	212	214	311	335	225	227	376	378	315	321
HSLZ050	102	104	233	235	224	256	251	257	327	329	158	160	317	319	227	237	214	222	309	331	229	235	366	382	309	317
HSLZ051	104	106	223	229	234	250	213	251	327	329	158	174	293	317	227	249	214	222	319	319	223	235	376	378	297	307
HSLZ052	108	110	227	245	234	236	247	251	327	329	162	174	313	317	237	239	210	212	331	333	229	231	366	372	325	339
HSLZ053	106	108	221	225	238	248	237	239	327	331	162	174	293	313	235	237	214	222	309	315	227	239	370	372	299	319
HSLZ054	104	106	233	241	244	250	239	261	327	329	158	174	293	293	235	237	212	214	311	325	229	235	370	372	309	319
HSLZ055	108	112	223	233	238	242	213	251	327	331	162	174	293	295	227	237	212	214	319	333	231	233	366	366	307	319
HSLZ056	104	110	225	227	236	246	225	227	325	327	174	174	293	303	227	237	220	222	303	335	229	235	378	386	315	317
HSLZ057	102	108	231	239	224	242	223	261	327	329	158	160	315	317	235	237	210	212	327	337	229	231	366	366	305	315
HSLZ058	102	106	225	233	228	244	235	237	325	327	158	174	295	297	235	237	212	214	333	339	225	235	370	372	303	317
HSLZ059	102	104	221	235	232	234	237	261	327	329	172	174	295	319	227	227	212	214	309	333	229	235	370	372	319	321
HSLZ060	102	104	221	237	232	234	233	235	325	327	166	174	293	295	227	237	222	224	333	335	225	231	382	384	319	321
HSLZ061	102	104	225	237	224	236	239	241	327	329	158	174	293	295	227	237	210	222	319	319	231	233	380	380	297	315
HSLZ062	108	110	233	247	236	238	247	247	327	329	158	178	293	315	227	237	214	214	311	333	233	233	370	378	303	307
HSLZ063	106	108	231	233	234	236	251	261	325	327	158	160	315	321	237	249	214	222	311	335	227	235	370	382	317	319
HSLZ064	104	106	227	233	224	238	213	251	327	329	158	174	309	315	227	227	214	214	315	333	223	233	366	370	319	325
HSLZ066	106	110	221	223	244	252	239	241	327	329	158	160	315	317	235	237	212	222	309	315	229	235	370	378	319	325
HSLZ068	96	110	231	239	240	256	233	233	327	331	158	162	291	291	227	237	0	0	335	335	223	231	370	382	303	319
HSLZ069	106	108	217	231	224	226	0	0	327	331	164	174	293	319	227	237	0	0	0	0	227	227	382	384	0	0
HSLZ070	104	106	223	227	248	250	233	251	329	331	158	174	311	313	235	237	212	214	311	325	229	235	370	372	305	319
HSLZ071	102	110	221	231	242	250	213	261	327	329	158	160	293	319	227	237	214	222	337	339	229	229	370	372	305	315
HSLZ072	110	112	229	231	234	238	213	249	327	329	158	162	293	311	227	231	204	214	325	337	229	235	370	372	301	319
HSLZ073	106	108	221	233	228	238	233	251	327	329	158	174	295	295	227	249	214	222	333	337	229	229	382	386	297	307
HSLZ074	102	108	229	231	236	238	213	255	327	329	162	174	317	319	227	237	214	222	309	349	235	239	370	382	317	319
HSLZ075	108	110	217	227	238	254	213	213	327	329	158	160	295	319	227	227	222	222	309	347	227	235	372	378	313	317
HSLZ076	104	106	225	227	248	250	241	251	329	331	158	178	293	317	235	237	214	214	319	349	227	229	370	372	297	323
HSLZ077	106	110	225	231	238	240	247	257	327	331	158	162	293	295	235	237	214	222	303	311	227	229	370	386	307	319
HHLZ001	106	106	229	231	234	236	233	233	327	329	158	160	291	295	235	237	0	0	0	0	227	227	366	378	0	0
HHLZ002	102	104	221	231	234	252	213	251	327	329	160	174	295	315	227	227	214	214	327	339	227	227	372	386	305	313
HHLZ003	106	106	227	231	246	248	213	241	327	329	158	162	293	315	227	231	214	222	331	337	227	233	372	372	307	313
HHLZ004	104	110	247	249	236	238	231	231	327	329	158	160	295	321	231	237	0	0	0	0	225	227	0	0	303	325
HHLZ005	102	110	229	231	234	236	213	213	327	329	158	162	293	295	227	237	214	222	315	333	233	235	376	378	319	319
HHLZ006	106	106	223	243	224	244	231	235	329	331	158	160	315	319	227	237	0	0	0	0	221	235	0	0	321	325
HHLZ007	106	106	235	237	228	254	215	233	327	329	158	174	311	319	227	237	222	234	309	337	223	235	366	384	305	309
HHLZ008	104	108	225	235	234	252	221	251	327	331	162	166	293	295	227	227	212	222	333	335	229	229	366	378	309	319
HHLZ009	106	106	221	239	230	234	227	253	327	327	158	158	311	319	237	237	214	222	319	337	235	235	378	378	311	313
HHLZ010	104	104	231	237	238	240	219	219	327	329	158	162	317	317	227	249	214	214	327	337	213	235	366	372	301	317
HHLZ011	104	104	231	231	248	254	231	231	323	329	158	174	303	317	227	237	214	216	309	329	235	235	378	378	309	319
HHLZ012	108	110	229	233	228	246	233	237	327	327	158	174	295	315	227	231	214	226	319	333	213	221	366	378	307	317
HHLZ013	96	104	221	241	232	234	213	247	327	329	158	178	303	315	237	237	214	222	303	333	229	235	366	370	307	315
HHLZ014	96	106	235	241	238	256	237	239	327	331	174	174	295	295	237	237	214	216	321	323	227	231	366	378	307	317
HHLZ015	106	106	221	239	236	238	239	251	329	329	158	174	319	323	237	237	212	214	309	335	227	239	382	386	317	325
HHLZ016	106	110	237	249	234	240	227	251	327	329	158	174	295	295	227	231	214	222	317	327	233	239	366	382	293	297
HHLZ017	104	106	231	235	244	256	231	243	327	327	158	166	315	317	241	249	212	226	331	335	227	229	382	382	317	325
HHLZ018	106	106	231	239	228	238	231	251	329	329	158	158	317	317	227	249	220	222	315	353	231	235	372	382	305	311
HHLZ019	108	110	217	225	240	248	233	251	327	329	158	174	295	303	227	227	214	216	329	333	229	235	378	384	297	315
HHLZ020	106	108	231	233	232	238	215	245	327	329	158	162	303	317	237	237	222	222	323	325	227	233	372	378	317	321
HHLZ021	106	106	225	235	222	250	233	253	329	329	158	174	293	315	227	227	214	222	315	321	227	231	366	378	305	315
HHLZ022	104	112	225	235	238	244	231	231	327	329	158	174	315	315	237	237	222	222	311	315	233	235	366	378	307	311
HHLZ023	104	110	229	237	254	254	213	239	327	327	158	166	317	317	227	237	0	0	327	333	213	223	378	382	319	325
HHLZ024	106	106	225	233	236	244	239	255	329	329	162	162	295	317	227	237	214	222	303	337	223	227	382	382	307	319
HHLZ025	104	106	221	249	222	246	213	237	329	329	158	174	295	321	231	237	210	214	315	337	223	233	366	378	301	319
HHLZ026	104	108	237	239	236	236	227	255	327	331	158	178	295	295	227	237	216	222	333	333	233	235	378	378	307	319
HHLZ027	106	106	217	223	234	246	217	251	327	329	158	158	293	325	237	237	214	216	333	335	235	235	372	378	303	307
HHLZ028	106	106	229	235	230	238	245	249	331	331	158	162	315	319	227	241	214	222	319	321	229	233	378	378	297	317
HHLZ029	100	106	217	219	220	220	221	235	321	321	166	170	303	313	237	237	208	208	325	325	219	219	366	366	297	297
HHLZ030	106	108	219	231	236	246	215	247	329	333	162	166	295	303	237	239	214	214	311	319	231	235	366	378	315	319
HHLZ031	96	106	229	229	234	234	237	237	327	329	174	174	293	317	227	249	214	222	309	335	227	231	366	380	297	315
HHLZ033	106	106	223	225	224	248	213	251	327	331	158	174	315	321	237	237	214	214	309	327	233	233	366	378	307	307
HHLZ034	104	110	233	237	228	236	213	231	327	327	168	174	321	321	237	237	214	214	315	327	235	239	366	366	317	321
HHLZ035	104	104	235	239	238	240	233	233	327	329	158	158	315	317	237	237	212	222	309	319	231	233	378	386	299	309
HHLZ036	98	106	231	233	234	234	237	251	327	329	166	166	293	315	237	249	222	222	309	333	227	227	378	386	309	319
HHLZ037	106	106	225	233	244	256	215	261	329	329	162	174	295	295	227	249	214	216	337	337	227	233	376	382	317	339
HHLZ039	106	108	221	235	236	236	219	235	329	329	158	158	293	293	237	237	222	234	327	337	229	235	366	378	305	305
HHLZ040	106	106	229	231	236	254	235	249	327	331	162	174	293	293	227	227	214	214	331	337	213	233	366	370	297	325
HHLZ041	106	106	227	237	234	246	213	213	329	329	158	158	311	321	237	241	214	214	309	333	235	235	372	378	319	319
HHLZ042	106	106	221	231	224	238	219	243	327	329	158	158	293	317	227	237	216	222	335	337	227	229	370	378	305	307
HHLZ044	106	110	225	243	232	234	241	243	327	329	158	174	293	295	227	237	214	214	335	343	231	233	382	384	313	321
HHLZ045	94	108	229	247	234	234	233	239	327	329	158	166	293	303	237	239	214	226	327	335	225	229	366	370	315	319
HHLZ046	108	110	233	237	234	248	255	255	329	329	158	174	303	317	227	237	214	222	309	333	229	235	372	382	309	321
HHLZ047	94	104	235	239	234	238	239	255	329	329	158	168	293	301	227	237	222	222	333	333	227	233	378	382	311	311
W larvae in 2017
JZL2	102	104	223	225	236	246	227	253	329	329	158	158	291	315	237	237	210	214	309	331	233	237	372	376	305	319
JZL3	102	110	219	231	236	236	229	251	327	327	158	162	291	319	237	237	216	222	309	309	225	227	366	376	305	313
JZL4	96	104	221	239	236	246	237	247	327	329	158	158	295	295	0	0	212	212	319	331	227	227	366	378	303	315
JZL5	104	104	239	239	244	244	213	237	327	329	158	174	317	319	237	237	212	224	321	333	227	231	366	382	305	319
JZL8	106	108	231	241	222	234	233	237	329	329	158	158	293	295	227	237	214	228	309	309	221	227	366	366	303	313
JZL9	104	106	237	245	244	246	213	255	327	327	158	174	293	317	237	237	222	222	309	337	225	237	370	376	315	315
JZL11	104	106	217	229	232	234	213	239	331	335	158	158	293	317	227	227	214	222	309	319	233	233	366	372	315	321
JZL12	104	104	223	235	236	240	213	213	327	329	158	168	293	315	231	237	212	214	311	319	229	235	370	380	315	315
JZL13	104	110	233	249	222	222	233	249	327	327	158	158	295	295	237	239	222	234	315	337	233	233	366	378	303	315
JZL14	102	106	225	233	236	236	213	241	327	329	158	158	295	295	227	231	212	212	319	329	229	233	370	384	291	317
JZL15	104	108	225	225	226	234	213	251	327	329	158	166	315	317	237	251	224	226	335	335	225	233	372	382	299	313
JZL16	94	106	229	233	226	240	231	241	327	329	158	158	293	305	237	237	214	222	319	337	225	227	370	370	299	303
JZL19	104	104	229	235	228	250	213	213	329	331	158	158	295	303	237	237	210	222	309	309	227	229	370	382	317	321
JZL20	96	108	225	231	222	242	227	237	327	329	158	158	321	321	227	227	210	214	333	337	229	233	366	370	305	325
JZL21	104	106	229	229	228	238	229	253	329	331	158	158	305	313	237	237	222	222	335	337	223	233	366	390	317	317
JZL22	104	106	219	229	228	244	215	235	327	327	158	168	295	295	227	227	214	222	303	311	227	229	370	390	313	313
JZL23	104	104	219	231	222	232	233	233	329	329	158	158	295	315	227	237	212	212	327	335	227	235	366	366	315	325
JZL24	104	106	225	231	236	236	215	241	327	329	158	158	295	303	227	237	212	216	309	327	227	231	366	372	317	333
JZL25	96	104	221	235	240	244	213	221	327	327	158	174	317	323	227	237	202	222	333	333	227	233	370	384	313	313
JZL26	96	108	221	235	236	236	213	237	329	329	174	178	295	295	227	237	214	222	333	335	225	227	366	366	307	313
JZL28	108	108	223	235	238	246	237	239	327	329	158	158	315	319	237	237	210	212	321	321	229	233	372	378	305	319
JZL30	104	104	217	225	222	242	213	235	327	329	166	168	293	317	227	237	212	222	303	309	233	233	366	382	319	319
JZL31	104	104	221	229	234	238	213	241	329	331	174	174	291	295	227	237	212	222	315	327	229	231	366	378	317	319
JZL32	104	108	229	231	222	234	229	247	329	331	174	174	295	319	237	239	214	230	337	337	229	231	366	378	305	311
JZL33	104	108	217	237	234	236	213	237	329	329	158	176	297	311	247	247	212	226	315	333	211	231	370	370	305	315
JZL34	96	108	221	229	222	236	217	231	327	329	158	174	295	319	237	237	212	212	319	319	227	229	372	378	307	309
JZL35	94	108	217	229	238	246	247	255	327	331	158	174	293	303	227	237	222	222	319	337	227	233	366	386	307	337
JZL36	104	108	231	231	240	244	235	239	327	327	158	168	295	315	227	239	218	222	319	321	225	235	366	378	313	319
JZL37	104	104	229	245	234	242	213	249	329	329	158	158	303	321	227	237	202	214	303	337	233	233	366	376	307	321
JZL38	94	102	225	235	232	246	249	249	327	329	158	158	291	295	237	237	210	212	311	333	221	223	372	378	311	319
JZL39	104	106	219	219	222	244	233	237	327	329	158	174	317	317	237	237	212	216	309	339	229	233	378	380	305	313
JZL40	96	102	231	231	228	230	231	235	327	329	158	158	313	321	237	247	222	230	315	319	229	233	366	384	319	319
JZL41	104	112	219	231	222	230	213	241	327	329	158	166	295	319	239	247	202	212	327	337	227	233	366	380	309	313
JZL45	102	108	233	233	236	254	237	237	329	329	162	174	291	321	227	237	212	222	315	317	211	231	372	382	295	305
JZL48	102	104	233	237	234	244	215	215	329	329	158	158	295	317	227	241	222	234	315	337	233	233	366	372	305	325
JZL49	102	104	225	235	224	242	257	259	327	331	174	174	303	319	239	241	214	222	309	335	229	235	382	384	317	337
JZL50	102	108	221	221	226	248	253	261	327	329	158	162	291	295	227	237	210	212	333	335	223	227	372	372	303	319
JZL52	104	104	241	245	238	244	213	251	327	329	158	174	291	303	227	237	212	212	315	339	223	233	366	376	315	325
JZL53	106	106	229	233	228	234	215	237	327	329	162	162	295	303	227	237	212	212	0	0	227	233	376	382	319	325
JZL54	96	108	225	225	250	256	245	245	327	329	158	178	315	319	237	249	210	212	315	337	225	231	372	378	305	313
JZL57	106	106	223	239	224	246	213	257	327	329	158	158	315	317	227	227	214	226	317	319	229	233	366	366	311	317
JZL58	104	104	233	233	238	238	231	249	327	329	158	158	293	311	227	227	212	212	319	335	231	233	370	378	303	303
JZL59	96	104	223	237	238	248	233	239	327	329	158	162	311	317	227	237	216	222	319	335	231	233	378	380	317	317
JZL60	108	108	219	227	224	232	213	245	329	335	158	158	319	321	227	237	212	212	307	313	223	233	0	0	305	321
JZL64	96	108	235	237	224	234	213	245	325	331	158	158	291	315	237	237	214	222	327	337	227	231	382	382	321	325
JZL65	96	112	231	231	236	236	247	251	329	329	158	174	291	317	237	237	210	222	323	337	231	231	366	382	311	319
JZL66	102	106	233	235	240	252	213	253	327	327	158	158	295	303	231	237	212	228	335	337	227	227	366	378	291	319
JZL68	104	106	233	237	222	240	227	233	329	329	158	174	315	317	227	231	214	222	319	329	233	233	370	372	317	321
JZL71	104	106	229	229	230	252	233	255	327	327	174	174	315	321	227	237	214	222	315	333	225	231	372	380	305	311
JZL72	106	108	223	231	222	238	213	239	327	335	174	174	293	315	227	237	212	222	309	333	233	235	372	378	315	319
JZL75	102	108	223	229	246	246	241	245	327	327	158	174	295	319	227	237	212	212	309	315	211	229	382	382	313	313
JZL76	102	104	227	229	236	256	243	247	325	329	158	162	291	313	0	0	216	222	333	335	229	233	366	390	301	311
JZL77	96	108	221	233	236	252	213	213	329	329	158	178	315	321	0	0	210	226	309	335	227	233	366	378	323	325
JZL81	102	106	217	243	236	238	213	239	327	329	158	162	295	317	237	249	214	222	309	327	229	233	370	382	305	315
JZL82	102	104	221	233	234	234	213	253	327	327	158	174	291	317	237	237	212	216	323	333	227	233	366	372	303	321
JZL83	104	106	225	231	238	248	213	237	327	331	158	166	291	291	237	237	214	232	311	319	231	231	376	382	305	309
JZL84	104	106	227	229	234	240	215	237	327	329	158	158	315	315	231	237	216	232	315	321	223	229	366	370	319	319
JZL85	102	108	231	231	230	232	213	231	329	329	158	174	295	317	237	237	214	222	303	309	235	235	366	380	305	321
JZL88	104	104	229	233	228	240	213	213	327	329	158	158	291	315	241	249	214	216	337	339	233	233	366	380	299	319
JZL89	104	108	233	237	238	240	233	259	327	327	158	174	303	317	237	237	222	234	309	319	233	235	366	370	305	309
JZL90	96	106	223	235	228	246	213	225	323	327	158	178	291	291	237	237	222	222	321	327	229	231	372	378	305	319
JZL91	96	108	233	233	234	250	213	233	327	329	158	158	293	323	237	237	216	222	319	337	233	239	366	378	295	305
JZL92	104	104	221	229	234	238	233	239	329	331	162	174	295	315	237	237	222	224	315	333	229	233	372	382	291	291
JZL94	102	104	225	229	232	232	225	235	329	331	158	158	317	317	227	227	210	212	315	339	227	227	378	384	305	305
JZL95	96	104	223	231	222	242	213	227	329	329	158	158	317	317	227	237	212	212	335	335	211	229	382	382	315	321
JZL97	96	104	237	247	236	244	249	261	327	329	158	174	295	315	237	237	210	210	303	323	231	233	374	374	315	319
JZL98	104	104	223	231	222	244	237	241	329	329	158	162	303	317	237	237	210	210	303	337	225	229	374	374	285	307
JZL99	104	104	231	235	230	236	235	239	327	327	162	166	315	317	227	237	212	224	317	331	225	233	366	372	303	323
JZL100	102	106	229	231	240	246	231	251	327	327	168	174	315	317	227	237	210	212	319	331	227	229	366	382	315	319
JZL101	104	106	225	233	236	240	233	237	327	327	158	162	295	295	227	237	210	224	303	331	225	229	374	374	303	309
JZL102	106	112	231	233	228	230	243	253	325	329	158	174	295	317	227	237	222	226	327	333	223	227	372	382	305	319
JZL103	104	108	233	247	234	248	213	213	327	329	158	162	291	295	227	237	212	222	313	341	229	237	372	378	319	325
JZL104	102	108	225	237	244	248	237	237	329	329	158	174	295	319	227	231	210	224	303	319	231	233	374	374	295	307
JZL105	96	102	221	241	234	246	231	239	327	329	162	174	305	317	227	227	208	210	303	317	221	227	372	372	305	317
JZL107	96	112	225	231	228	234	233	245	317	327	160	160	317	317	227	237	214	222	331	341	225	227	376	376	305	315
JZL108	96	104	227	231	232	234	213	247	327	329	162	174	293	317	227	237	210	222	319	335	229	235	362	376	295	315
JZL109	102	108	233	247	244	246	237	237	327	329	158	174	315	323	239	249	210	222	303	327	225	233	374	374	303	303
JZL110	104	104	223	223	222	232	221	221	329	329	178	178	291	309	229	239	210	210	303	313	225	229	374	374	301	301
JZL111	102	102	221	225	230	244	231	243	329	331	158	178	291	295	237	241	210	210	327	337	227	229	374	374	307	319
JZL112	106	110	231	251	238	254	235	249	327	327	162	178	295	303	237	237	210	212	333	335	223	227	362	374	315	321
JZL113	96	106	221	223	228	232	213	255	329	329	158	158	317	317	237	237	210	210	303	317	225	229	374	374	319	319
JZL114	102	104	219	227	230	232	247	249	329	331	158	162	317	317	227	227	210	214	303	323	227	231	374	374	305	317
JZL115	102	102	219	219	242	246	227	247	329	331	160	160	303	321	227	227	212	222	307	311	221	233	378	382	303	319
JZL116	102	108	219	219	226	236	0	0	329	329	158	172	303	315	227	237	208	208	303	303	225	229	364	374	0	0
JZL117	102	104	225	243	222	236	235	237	327	329	158	162	317	321	227	237	208	222	303	309	225	229	364	374	305	311
JZL118	108	108	237	251	226	250	231	251	329	329	162	174	293	295	237	237	210	212	303	313	211	231	362	372	303	311
JZL119	104	106	217	219	234	244	227	233	327	329	158	160	293	315	227	237	210	212	303	331	227	233	374	374	313	319
JZL121	96	104	223	227	234	246	231	239	327	329	158	158	293	317	237	237	212	224	333	333	227	227	374	374	291	319
JZL122	102	104	231	233	244	246	235	245	327	327	158	168	319	321	237	237	210	214	313	331	225	233	374	374	301	303
JZL123	102	102	221	231	234	244	233	233	331	331	176	178	291	295	227	237	210	210	303	311	225	225	364	374	0	0
JZL124	102	106	237	245	234	250	213	251	327	329	158	174	293	317	227	237	210	210	303	315	225	229	362	374	307	319
JZL125	94	106	221	225	236	250	249	249	327	327	158	174	291	315	237	237	210	210	303	311	225	225	364	374	327	327
JZL126	104	106	225	247	244	254	213	231	327	329	158	162	291	295	237	237	202	212	309	317	211	225	370	376	307	315
JZL127	102	104	211	211	0	0	0	0	325	327	158	172	289	291	227	237	208	208	303	303	225	229	364	374	301	303
JZL128	104	108	221	249	228	232	215	215	343	343	160	174	297	299	231	237	212	230	323	335	225	233	378	382	305	319
JZL129	104	110	231	233	222	224	213	255	327	329	166	174	295	325	237	237	210	210	303	311	225	229	374	374	0	0
JZL130	102	106	225	231	236	246	233	237	327	329	158	174	295	317	227	237	208	208	303	311	225	229	364	374	0	0
JZL131	108	108	231	235	230	248	237	259	327	331	158	174	291	295	237	237	208	208	303	309	225	229	364	374	303	303
JZL132	102	104	225	235	222	236	241	251	327	331	160	160	293	295	229	239	208	208	303	311	225	229	372	372	303	305
JZL133	106	110	233	233	234	238	213	233	327	327	158	174	293	295	227	247	208	208	303	309	225	229	374	374	293	293
JZL134	104	110	237	243	232	244	231	237	331	333	158	174	291	295	237	237	208	214	311	311	235	237	0	0	297	297
JZL135	102	104	225	235	234	240	237	239	329	331	158	162	291	293	237	241	208	208	303	311	225	227	364	374	307	311
JZL136	96	108	221	221	240	244	233	233	327	331	158	158	291	317	237	237	210	210	303	311	225	229	364	374	313	315
JZL137	106	110	221	233	222	240	213	227	329	329	158	158	291	293	227	249	210	210	303	311	225	229	364	374	303	315
JZL138	108	110	229	237	240	240	213	249	327	331	158	162	289	297	227	235	208	208	303	311	225	229	364	374	313	327
JZL139	104	110	221	233	228	236	227	235	327	329	158	174	291	303	231	237	208	208	303	311	225	229	364	374	303	313
JZL140	104	104	221	227	224	236	231	249	329	329	158	174	315	315	225	237	208	208	303	303	225	227	364	374	305	317
JZL141	104	106	221	231	236	238	237	237	327	329	158	162	291	321	227	237	208	208	303	311	225	229	364	374	305	305
JZL142	94	104	231	237	244	248	215	239	327	331	158	158	293	303	227	237	208	208	303	311	225	229	364	374	317	317
JZL143	106	108	225	229	248	248	213	233	325	331	158	162	299	301	237	237	210	210	303	311	225	229	364	374	303	303
JZL144	96	104	221	225	228	244	227	231	325	325	158	158	315	315	227	235	208	208	303	309	225	229	364	374	303	305
JZL145	106	106	229	231	242	244	219	237	327	329	158	162	295	317	227	237	210	210	303	307	225	229	364	374	295	303
JZL146	104	106	229	231	230	240	215	233	327	329	158	166	291	313	227	237	210	210	303	307	225	229	364	374	295	295
JZL147	104	108	231	235	236	236	225	245	329	335	166	174	295	315	239	249	208	208	303	311	225	227	364	374	303	327
JZL148	104	104	221	241	228	236	237	249	329	331	158	162	293	293	227	237	208	208	303	311	225	229	364	374	285	285
JZL149	96	104	225	225	224	240	213	225	327	329	158	162	291	295	237	241	208	208	303	311	225	229	364	374	303	303
JZL150	104	108	219	225	222	240	235	239	327	333	174	174	291	315	227	237	208	208	303	311	225	229	364	374	311	311
JZL151	104	106	225	235	224	236	217	249	327	329	158	174	291	317	227	235	210	210	303	311	225	229	374	374	303	311
JZL152	104	108	231	231	236	238	213	239	327	329	166	174	291	295	237	237	210	210	303	311	225	229	364	374	303	313
JZL153	104	108	225	235	242	246	213	243	329	331	160	174	291	295	237	237	208	208	303	311	225	229	364	374	0	0
JZL154	106	106	221	229	236	262	231	237	325	329	154	160	291	319	227	239	222	226	313	331	223	225	366	366	309	319
JZL155	104	110	225	233	228	236	225	229	329	331	162	162	291	293	227	237	208	208	303	309	225	229	364	374	303	303
JZL156	108	110	217	221	234	238	233	233	327	329	158	174	291	291	237	237	208	208	303	309	225	229	364	372	0	0
JZL157	104	106	231	237	248	254	251	255	325	329	158	158	317	319	237	245	210	210	303	307	225	229	364	374	291	303
JZL158	106	108	221	233	242	248	227	237	329	331	162	174	303	315	227	249	212	222	311	311	231	237	372	378	301	335
JZL159	104	106	237	241	226	232	233	249	327	329	158	178	291	295	237	249	208	208	303	309	225	229	364	374	295	303
JZL160	104	104	227	239	222	232	217	231	329	329	158	166	291	293	227	237	208	208	303	311	225	229	364	374	303	303
JZL161	104	106	229	237	236	248	235	247	329	333	158	160	297	319	227	237	208	208	303	311	225	229	364	374	305	305
JZL162	96	108	225	233	236	246	233	239	329	329	158	158	291	319	227	237	208	208	303	311	225	229	364	374	0	0
JZL163	102	104	217	221	222	248	215	245	329	329	154	158	303	315	227	237	212	222	327	331	211	231	366	372	317	319
JZL165	102	104	217	229	222	248	231	239	329	329	158	174	313	317	227	237	208	208	303	311	225	229	364	374	303	307
JZL166	102	104	225	235	236	240	235	235	327	329	158	158	293	317	237	249	208	208	303	311	225	229	364	374	303	303
JZL167	104	106	221	243	234	236	241	249	327	329	174	174	291	293	237	241	208	208	303	309	225	229	364	374	303	319
JZL168	104	108	223	229	242	250	213	233	327	329	158	162	295	295	227	237	208	208	303	309	229	233	364	374	315	325
JZL169	94	96	233	233	222	224	211	211	327	327	158	170	317	317	227	235	210	210	303	311	225	229	364	374	301	301
JZL171	104	106	229	235	254	254	227	233	327	329	162	168	291	317	215	237	208	208	303	311	227	229	364	374	307	317
JZL173	104	104	231	237	246	246	235	249	329	331	158	172	295	319	227	237	208	208	303	311	225	229	364	374	317	319
JZL174	104	104	231	233	224	246	213	233	327	329	154	158	293	315	237	239	212	212	307	307	233	233	362	362	313	319
JZL175	94	108	225	231	244	246	233	241	327	329	158	158	315	317	227	237	208	212	303	309	221	233	374	374	311	319
JZL177	96	104	231	237	234	242	233	241	323	325	156	174	291	291	225	239	210	210	303	311	225	229	364	374	0	0
JZL178	104	108	221	229	222	236	229	249	329	329	158	174	291	295	227	239	208	208	303	311	225	229	364	374	305	311
JZL179	104	108	227	231	232	246	217	243	327	329	158	162	315	315	237	237	208	208	303	309	225	229	364	374	303	311
JZL180	108	108	227	235	240	242	215	231	329	335	166	174	291	295	227	237	208	208	303	311	225	229	364	372	303	309
JZL181	106	108	229	237	224	246	223	233	327	329	162	174	293	295	237	249	210	210	303	311	225	229	364	372	285	285
JZL182	104	108	233	235	236	238	231	255	329	335	158	158	301	303	227	237	210	222	317	327	221	233	378	378	313	319
JZL183	104	104	225	229	230	248	233	237	327	329	158	162	315	315	237	237	210	210	303	309	225	231	374	374	317	317
JZL184	102	104	229	237	234	250	213	237	327	329	158	162	293	315	227	231	208	214	303	309	231	233	364	374	311	321
JZL185	94	100	227	229	234	242	255	261	327	327	158	172	313	325	235	239	208	208	313	325	225	229	364	374	301	317
JZL186	104	108	225	239	236	248	235	249	327	327	156	172	291	313	227	231	208	208	303	311	225	229	364	374	0	0
JZL187	102	104	221	237	238	250	233	253	327	327	158	174	311	317	237	249	210	214	319	333	231	233	366	382	303	319
JZL188	104	104	237	239	232	248	243	249	327	327	158	174	293	315	227	237	210	222	307	337	225	231	366	382	307	313
JZL189	106	110	229	229	236	238	219	239	327	329	158	174	295	315	227	237	208	208	303	311	225	229	364	374	317	317
JZL190	96	102	229	229	232	246	213	241	327	329	158	158	295	317	227	237	212	222	329	333	229	231	0	0	303	313
JZL191	106	110	217	235	224	252	223	249	329	339	164	174	323	325	233	237	208	208	303	309	225	229	364	372	303	303
JZL192	104	108	223	243	222	246	225	257	327	331	158	174	315	317	227	237	214	222	337	337	223	235	372	372	317	321
JZL193	106	108	225	231	222	248	217	239	327	327	158	166	291	291	0	0	206	212	303	313	217	233	370	376	231	233
JZL194	104	108	225	235	246	246	213	255	317	329	160	166	285	293	0	0	208	214	305	315	217	235	370	378	295	319
JZL195	104	106	229	237	222	232	213	233	323	323	160	170	291	299	223	233	212	224	331	335	227	233	364	372	305	311
JZL196	94	94	221	227	226	240	227	247	321	321	158	170	289	299	223	233	210	216	303	327	225	231	364	368	301	301
JZL197	102	104	231	237	224	246	213	233	325	327	158	158	293	293	237	239	214	214	309	339	229	229	378	382	313	319
JZL198	96	104	231	231	234	240	237	237	325	327	190	190	317	317	227	227	212	216	303	303	229	233	366	382	305	317
JZL199	104	106	229	237	226	254	231	235	323	325	156	156	289	291	223	229	210	214	329	337	225	233	364	366	317	319
JZL202	96	104	225	245	226	246	215	215	325	327	166	174	293	319	237	237	214	222	333	335	233	235	366	378	299	303
JZL203	102	108	221	231	238	242	233	251	327	327	158	178	317	317	237	237	214	226	317	317	227	233	364	378	291	327
JZL205	94	106	219	251	222	230	213	227	325	325	158	158	293	293	237	237	216	218	319	321	233	237	376	382	323	323
JZL206	96	98	229	245	232	240	251	255	325	325	158	162	293	309	227	231	212	222	311	321	223	223	366	372	303	317
JZL207	106	106	225	233	240	250	239	251	319	319	158	168	289	297	221	231	210	218	325	329	227	231	364	364	295	301
JZL208	104	106	233	235	222	236	237	251	323	323	160	172	291	299	225	233	212	212	309	337	225	231	366	370	305	327
JZL209	104	104	219	231	222	236	237	249	325	325	158	160	293	295	225	235	210	212	309	317	225	229	364	372	297	313
JZL211	104	108	227	227	230	248	213	231	329	329	154	158	295	299	225	231	214	228	315	333	227	231	366	382	319	319
JZL212	102	102	225	231	234	234	213	249	325	327	158	158	291	293	227	231	210	216	337	339	225	233	364	372	303	327
JZL213	104	104	231	237	234	244	237	237	325	327	158	174	317	317	231	235	214	214	309	337	231	235	364	372	307	317
JZL217	94	94	223	227	226	240	227	251	325	331	162	162	295	323	231	241	216	218	319	321	233	237	376	382	301	323
JZL218	96	102	227	243	234	234	233	239	325	327	158	158	291	315	227	231	212	216	333	333	223	227	372	382	319	321
JZL219	108	110	221	229	234	242	235	237	325	325	162	172	293	301	225	235	210	220	331	335	223	233	364	364	299	305
JZL220	98	110	233	249	234	250	231	237	325	325	158	162	303	315	235	247	222	234	333	337	233	235	378	382	301	307
JZL221	102	104	229	231	240	248	213	239	327	333	158	158	315	319	235	247	212	222	319	327	229	229	366	382	305	319
JZL223	94	104	231	233	234	238	213	239	325	325	158	158	289	293	227	235	212	212	319	329	233	233	366	372	319	325
JZL224	104	106	229	229	244	252	213	227	327	327	160	166	293	311	227	247	212	222	311	333	211	227	366	384	297	311
JZL226	106	108	231	231	244	244	215	251	325	327	158	174	293	293	235	235	222	222	309	333	235	239	370	386	317	319
JZL227	104	106	221	227	228	236	219	249	325	325	174	174	289	289	237	249	214	222	333	337	227	229	378	384	307	317
JZL228	104	108	235	245	234	234	233	241	329	329	166	174	0	0	237	237	222	234	329	339	235	235	366	382	291	295
JZL229	106	108	217	223	232	242	213	237	327	327	158	158	293	319	227	237	214	216	315	317	231	233	372	380	319	319
JZL230	102	104	221	225	222	236	229	249	295	295	162	162	325	325	233	241	214	222	323	337	229	233	364	366	303	311
JZL231	94	108	219	225	242	246	241	245	325	325	160	160	293	301	225	235	220	220	323	329	221	229	390	390	299	313
JZL232	110	110	223	229	234	244	219	219	329	339	162	174	301	313	227	237	222	224	311	335	225	233	366	370	315	315
JZL233	104	104	225	229	234	234	235	235	327	327	174	174	291	295	237	237	212	222	319	337	225	227	372	378	307	307
JZL235	94	104	229	231	234	238	239	239	325	327	158	158	293	297	227	235	214	214	327	339	225	233	366	378	305	319
JZL236	104	104	231	231	232	244	213	241	325	327	158	174	293	293	227	235	212	212	311	339	211	229	364	382	303	307
JZL241	102	104	221	225	232	242	233	243	329	329	158	158	293	319	239	239	214	214	315	317	227	229	366	372	307	317
JZL242	104	108	221	239	234	234	243	243	331	331	190	190	315	315	239	239	210	222	311	317	211	233	366	374	313	321
JZL243	102	106	231	239	222	252	215	231	323	325	158	190	299	303	225	235	214	216	309	333	211	227	366	384	321	341
JZL244	102	102	229	231	228	232	213	251	327	327	190	190	273	275	235	237	216	216	317	337	223	225	364	372	311	327
JZL245	104	104	221	227	222	262	249	255	327	327	162	174	295	303	227	237	210	224	337	339	225	227	364	370	295	309
JZL246	102	104	225	227	232	234	237	243	327	327	160	174	291	303	227	237	212	222	303	311	231	233	366	372	295	319
JZL247	108	114	227	227	236	236	231	239	323	325	156	156	289	293	235	235	210	212	317	317	223	229	364	374	325	341
JZL248	104	104	225	227	234	238	233	249	327	329	160	160	293	295	227	233	210	214	303	317	225	229	364	368	321	321
JZL249	100	100	217	221	218	218	229	233	321	321	166	166	289	303	237	241	206	210	325	355	225	229	364	374	301	333
JZL250	94	102	237	241	222	242	231	249	323	329	156	156	289	293	225	229	210	218	313	341	225	229	364	374	311	315
JZL253	106	106	227	233	250	250	229	233	341	341	170	182	291	297	235	235	210	210	357	357	225	229	364	374	0	0
JZL255	96	104	221	231	230	248	225	249	321	321	158	170	289	299	223	233	210	218	357	357	227	229	364	364	0	0
JZL256	104	104	229	233	236	244	213	237	325	339	162	174	293	303	227	235	210	222	325	327	225	229	364	364	0	0
JZL257	104	104	227	233	238	248	231	237	323	323	160	172	291	301	225	235	214	222	319	335	225	237	364	374	303	307
JZL258	102	104	229	233	238	242	239	251	323	323	156	172	291	299	225	233	210	214	337	339	227	229	364	374	321	327
JZL259	102	102	227	233	236	252	213	231	325	327	158	158	303	321	235	235	202	222	327	327	225	235	370	370	295	317
JZL260	106	108	225	227	244	250	227	245	327	329	158	158	303	321	237	237	210	212	315	327	225	229	374	390	295	315
JZL261	106	108	227	231	232	236	213	235	327	327	158	158	293	315	235	235	210	214	325	341	227	233	364	374	325	337
JZL262	96	106	229	239	234	250	239	249	327	327	156	158	291	315	235	235	210	214	355	355	225	229	364	374	313	327
JZL263	106	110	223	229	234	234	219	243	325	325	158	158	317	321	237	237	214	214	331	335	231	233	364	368	311	313
JZL269	106	108	225	225	238	256	213	225	325	327	158	158	293	311	237	237	214	222	317	323	231	233	372	386	305	319
JZL270	96	104	233	251	236	246	229	243	321	325	158	168	289	297	223	231	214	222	331	335	225	233	364	374	299	325
JZL271	94	94	217	227	240	244	255	257	325	327	158	158	291	301	235	235	210	210	355	355	225	229	364	374	299	299
JZL272	104	104	225	233	230	230	213	213	329	335	162	174	293	303	241	249	208	214	319	335	227	231	366	374	313	321
JZL273	104	106	221	243	234	240	213	247	321	327	156	168	287	289	237	237	214	216	331	335	225	233	366	376	305	313
JZL274	102	106	225	225	230	234	229	233	323	327	156	168	287	291	227	235	208	214	339	341	225	229	364	390	0	0
JZL275	104	108	229	231	238	248	231	243	325	325	162	174	315	317	237	239	214	222	311	335	233	233	364	378	305	321
JZL276	104	112	231	231	236	246	233	259	325	325	162	174	291	293	237	237	210	214	329	333	227	233	364	390	315	315
JZL278	106	112	219	233	230	232	235	249	327	329	158	162	317	321	247	247	208	222	313	319	211	233	364	372	321	327
JZL279	94	104	219	223	234	244	0	0	319	331	160	168	287	295	231	231	210	216	317	319	225	229	364	390	321	321
JZL280	104	108	231	231	222	246	223	233	317	329	156	168	285	295	229	229	210	214	303	303	225	229	364	374	0	0
JZL281	104	108	223	225	236	246	0	0	319	319	156	168	287	295	221	231	210	216	325	325	225	229	364	390	297	297
JZL282	104	108	223	225	234	246	235	239	319	325	154	168	287	297	221	221	212	224	313	325	223	227	374	382	303	321
JZL283	98	102	221	229	226	236	0	0	319	321	154	156	287	289	221	231	210	210	303	355	225	229	364	374	0	0
JZL284	100	104	225	225	228	236	0	0	321	323	156	156	291	297	233	233	210	210	303	355	225	229	364	364	0	0
JZL285	100	106	211	245	240	246	253	253	319	325	154	166	285	287	221	225	210	210	303	335	225	229	364	374	0	0
JZL286	100	104	217	217	230	230	0	0	317	319	164	164	283	285	225	225	210	210	337	337	225	229	364	374	0	0
JZL287	96	104	0	0	224	232	0	0	317	325	166	166	283	283	237	237	210	210	331	333	225	229	364	374	301	311
JZL288	100	104	221	221	226	226	227	229	319	319	170	170	277	277	231	231	206	214	323	325	227	227	366	366	295	297
JZL289	100	102	227	229	232	236	225	233	317	325	168	170	305	305	229	229	208	208	325	325	221	225	366	370	0	0
JZL292	104	110	231	231	234	246	231	253	321	323	170	172	291	311	225	233	212	212	303	333	227	227	368	372	313	313
JZL294	104	108	231	231	232	246	231	239	321	327	168	174	309	309	221	231	214	214	303	333	229	229	366	384	313	313
JZL295	106	108	225	231	240	244	231	243	325	331	176	176	319	325	231	239	212	212	303	333	229	235	372	378	305	337
JZL296	96	104	221	231	234	240	213	253	329	329	168	174	315	319	231	237	212	222	321	333	227	229	372	378	313	337
JZL299	102	104	233	239	234	236	229	237	327	327	168	174	295	295	227	231	214	214	311	335	227	235	366	372	305	319
JZL301	104	104	231	233	236	240	253	255	329	329	174	174	315	317	227	237	214	222	321	333	227	227	372	378	313	313
JZL302	104	108	229	233	232	234	0	0	323	333	156	172	313	323	225	235	212	222	309	309	221	233	364	378	291	319
JZL303	104	106	221	225	230	232	229	229	321	323	156	168	311	313	223	233	214	214	315	333	225	227	366	382	313	313
JZL305	104	106	229	231	232	244	215	243	325	329	156	172	291	313	225	235	212	224	335	335	231	231	366	378	315	315
JZL306	104	108	231	231	238	244	231	253	327	329	156	174	317	321	227	237	212	212	335	335	229	229	366	384	313	337
JZL307	100	104	225	229	234	250	0	0	333	333	156	178	323	323	243	243	216	216	305	335	231	237	376	380	307	307
JZL308	104	104	231	231	232	232	0	0	333	333	178	178	323	325	243	243	216	216	307	337	231	237	376	376	307	309
JZL309	104	106	227	231	232	232	231	231	339	341	182	182	329	329	237	241	222	222	347	347	227	239	378	384	319	319
JZL310	104	108	231	243	224	234	213	231	327	333	160	172	317	323	227	229	214	216	333	333	229	233	370	372	313	315
JZL311	106	110	227	231	234	246	213	253	327	329	156	176	297	297	229	235	216	226	321	339	231	235	378	382	293	311
JZL312	104	106	231	233	236	238	243	255	325	327	166	172	319	321	227	231	214	222	315	335	227	231	372	378	305	337
JZL313	104	108	225	231	234	244	231	253	321	321	154	170	303	305	233	247	210	210	301	331	225	229	362	374	313	313
JZL314	104	106	221	231	232	234	245	253	321	329	168	172	291	305	227	233	212	212	301	331	229	229	364	376	305	313
JZL316	106	106	231	239	238	244	215	239	343	343	162	174	301	301	227	231	212	224	333	335	227	229	372	378	315	337
JZL317	102	106	231	233	232	238	243	255	327	327	158	174	317	319	227	231	212	226	315	333	225	229	372	382	305	305
JZL318	100	102	229	233	232	234	231	233	337	339	154	160	299	327	227	237	210	222	309	317	225	227	378	378	291	319
JZL321	104	106	231	233	234	234	213	253	331	337	176	176	321	321	231	235	212	222	337	339	221	225	366	374	303	303
JZL322	104	108	225	231	240	244	231	243	329	329	168	174	317	317	227	231	214	228	333	335	227	227	372	384	305	305
JZL323	104	104	217	217	234	238	243	247	329	329	158	174	293	321	227	237	214	216	319	335	227	231	378	382	307	313
JZL324	106	108	231	233	236	240	215	231	329	329	158	158	315	317	227	237	210	222	309	321	235	239	378	382	291	303
JZL325	104	110	231	231	240	244	0	0	317	337	164	168	301	303	245	245	208	208	327	327	223	225	372	372	309	309
JZL326	104	108	231	231	238	238	0	0	323	343	156	172	305	309	235	249	212	212	303	333	229	229	366	378	315	337
JZL327	106	108	229	231	236	236	233	237	339	341	166	166	299	325	227	237	210	212	309	317	227	227	378	382	291	319
JZL328	106	108	231	231	238	246	213	243	327	327	174	174	321	325	227	231	212	212	303	333	229	233	372	384	305	305
JZL329	106	108	225	231	238	246	231	243	329	329	160	174	319	321	229	237	212	212	333	335	229	233	372	378	305	337
JZL330	102	104	231	243	224	232	231	231	327	329	174	174	295	311	227	239	212	212	321	335	225	233	376	376	313	319
JZL331	100	100	233	233	230	236	231	243	327	327	174	174	315	321	227	231	212	222	315	335	229	231	366	382	313	337
JZL332	102	102	217	217	222	222	249	251	329	329	166	174	311	321	227	231	210	212	309	323	225	225	366	378	291	297
JZL335	104	108	231	231	240	246	213	243	329	337	158	174	293	317	227	237	212	212	305	335	229	233	366	384	305	305
JZL336	100	102	229	231	232	244	215	245	327	331	162	174	319	321	227	231	214	226	333	333	227	231	366	378	317	337
JZL340	102	114	233	237	222	236	235	239	329	329	158	166	295	321	227	231	216	232	323	329	227	231	366	370	303	309
JZL341	106	108	233	233	232	236	233	233	329	331	158	174	321	321	227	239	212	220	335	335	229	233	372	378	305	337
JZL352	102	108	221	231	234	246	233	235	327	327	160	176	317	319	229	239	214	230	305	337	229	233	368	380	305	307
JZL353	106	106	231	231	234	236	231	231	327	329	158	172	315	317	225	237	222	222	311	329	227	231	366	366	309	309
JZL354	106	106	231	231	230	232	231	231	325	327	156	172	293	313	225	237	222	234	311	337	233	233	366	372	311	311
JZL355	106	106	231	233	230	234	233	253	327	333	174	178	291	319	227	235	210	212	319	337	227	233	366	372	309	309
JZL356	104	104	233	235	230	240	231	253	327	329	174	178	291	303	227	237	212	222	319	337	233	233	372	378	309	319
JZL357	98	104	227	229	232	238	231	231	329	329	158	176	319	319	227	237	212	226	319	339	227	231	366	378	305	319
JZL358	104	104	231	231	230	234	229	233	329	329	174	174	319	319	229	239	210	222	311	337	227	233	372	372	309	311
JZL360	106	106	231	235	226	234	225	231	325	325	168	172	291	291	225	235	214	214	319	337	235	235	372	378	305	311
JZL362	104	104	231	231	234	236	235	253	327	327	162	174	311	319	237	237	210	222	311	329	229	233	372	372	309	309
JZL364	106	108	229	231	234	236	233	237	327	329	158	174	295	315	227	237	212	230	309	309	227	233	0	0	305	305
JZL365	104	104	227	231	226	230	227	227	323	327	156	174	291	305	227	233	212	222	311	329	233	233	372	380	305	311
JZL366	104	104	227	231	226	228	227	227	323	325	156	168	291	311	221	233	210	214	319	337	227	233	366	372	309	311
JZL369	102	106	225	231	230	246	243	243	329	329	172	176	319	319	229	239	214	226	319	335	231	231	366	382	295	305
JZL370	104	104	225	231	228	238	0	0	327	327	174	174	317	319	227	239	214	234	319	329	229	233	366	366	311	313
JZL371	102	106	227	231	228	238	229	253	327	329	158	174	303	319	215	227	212	212	309	329	229	233	372	378	311	319
JZL373	102	104	231	231	228	234	237	237	325	325	158	176	297	299	223	237	222	222	309	327	225	233	372	380	303	317
JZL374	104	106	231	233	228	240	231	233	333	333	162	162	297	299	241	241	214	222	319	337	227	235	372	386	311	319
JZL375	104	106	233	235	232	240	229	231	321	327	154	170	293	303	227	231	214	234	309	337	229	233	366	378	303	311
JZL376	104	104	231	231	232	234	227	235	319	327	154	170	293	303	231	237	214	222	319	329	227	231	366	372	297	309
JZL377	104	106	227	231	228	232	227	227	321	327	154	174	293	303	227	237	214	222	311	329	235	235	372	372	295	309
JZL378	102	106	229	229	224	228	231	253	325	325	174	178	303	319	227	237	212	212	319	337	225	231	366	378	303	311
JZL379	104	104	231	233	228	234	233	253	321	327	174	174	309	311	229	237	210	214	311	337	233	233	366	372	311	311
JZL382	94	102	223	227	226	226	227	227	327	327	172	172	315	317	227	235	210	210	299	299	233	233	0	0	299	299
JZL383	94	104	223	223	228	236	231	233	325	325	178	178	303	303	227	237	214	222	319	337	227	235	366	376	301	313
JZL385	106	108	225	229	230	236	225	229	327	329	158	162	291	293	227	231	202	222	303	333	229	237	372	376	311	311
JZL387	104	108	229	229	230	234	0	0	327	331	158	166	303	317	237	237	212	222	333	337	225	233	368	370	313	319
JZL389	96	102	225	229	230	246	227	237	327	329	158	166	291	317	237	237	212	222	315	321	225	231	366	382	299	317
JZL390	102	106	227	239	230	242	241	243	327	329	158	174	295	303	227	237	212	214	335	349	233	233	372	378	313	321
JZL392	104	106	233	237	234	234	213	229	327	327	162	166	293	319	237	239	222	232	319	335	229	231	366	382	305	315
JZL393	102	102	219	229	234	250	231	241	327	329	158	174	295	315	237	237	222	222	315	321	225	233	372	378	307	325
JZL395	106	106	229	231	222	230	213	239	329	329	158	174	291	295	237	237	216	216	309	333	231	233	366	370	319	323
JZL397	104	108	225	229	230	234	231	237	327	327	158	162	291	317	227	237	214	214	315	339	233	235	368	382	311	319
JZL398	96	104	229	231	230	244	229	229	329	329	174	174	291	293	227	227	214	222	335	337	211	229	366	372	307	307
JZL399	106	108	219	225	228	240	213	213	323	331	158	168	291	291	237	237	222	224	333	335	225	229	366	372	317	317
JZL400	104	104	221	223	224	248	235	241	329	329	162	166	313	315	227	237	210	214	309	337	223	229	378	382	295	305
JZL401	96	106	229	235	234	234	233	237	325	327	158	174	317	323	231	237	212	226	309	335	227	229	370	382	303	311
JZL402	104	106	229	229	222	232	233	243	325	325	174	174	295	295	239	249	212	212	315	317	233	233	372	372	313	313
JZL406	104	106	229	233	232	246	231	231	327	329	158	174	291	295	227	237	212	212	309	327	221	227	366	378	315	315
JZL407	106	108	231	245	222	238	225	231	327	327	162	168	291	293	227	237	212	222	309	319	211	227	364	372	313	321
JZL409	102	108	225	227	232	252	213	213	329	329	158	174	317	317	249	249	214	214	319	331	211	227	372	372	319	319
JZL411	104	104	221	233	222	246	213	213	327	329	158	174	291	321	237	237	212	222	315	337	231	231	372	382	303	315
JZL412	108	108	219	231	224	236	257	257	325	329	158	158	303	313	227	237	212	226	319	337	225	229	372	378	305	305
JZL414	104	104	221	225	230	240	213	243	329	329	158	174	291	295	227	237	212	222	331	333	229	231	378	390	313	313
JZL415	102	104	229	231	238	244	211	247	327	327	156	174	291	303	225	235	212	214	335	335	233	233	378	380	303	307
JZL416	102	104	229	231	238	244	213	247	327	327	158	174	319	319	237	237	212	212	339	339	231	233	372	378	315	315
JZL417	104	104	229	231	230	242	225	233	327	329	158	162	319	321	237	237	210	216	311	311	227	233	370	370	305	323
JZL419	104	104	223	229	232	232	231	231	327	333	158	174	291	315	237	237	212	212	333	333	233	233	382	382	317	319
JZL420	94	94	223	227	228	234	235	259	327	327	192	192	325	325	311	311	208	208	357	357	151	151	390	390	299	299
JZL421	102	104	225	229	230	246	215	247	331	331	158	158	291	293	237	237	214	222	333	333	211	227	366	382	305	313
JZL423	108	108	223	233	232	250	213	247	325	325	158	162	295	295	227	227	212	218	309	325	227	235	378	382	303	303
JZL425	96	102	229	231	230	248	213	239	329	329	160	174	295	295	0	0	214	222	333	333	225	233	362	372	313	321
JZL426	102	106	229	239	230	252	241	257	325	325	158	172	293	293	235	235	212	216	335	349	227	233	372	378	313	317
JZL427	102	102	229	231	230	232	231	231	327	327	158	158	315	321	227	237	222	222	327	329	231	231	378	382	309	319
JZL428	102	102	229	231	230	232	231	241	325	329	158	178	317	319	227	237	210	212	317	319	225	227	366	378	315	321
JZL429	104	106	225	249	226	248	225	249	329	329	174	174	295	321	227	237	210	212	309	327	227	231	372	372	313	313
JZL430	104	108	225	229	222	230	233	233	325	325	158	162	293	313	235	235	212	226	327	335	233	237	366	380	307	319
JZL431	102	106	217	229	232	232	229	245	329	331	174	174	295	319	227	237	214	222	319	333	227	233	370	372	303	305
JZL433	104	108	229	229	230	232	233	237	331	331	158	158	291	295	227	237	212	212	321	347	211	227	376	380	309	313
JZL434	102	104	229	229	230	232	0	0	327	327	158	158	295	315	0	0	206	222	315	337	223	233	390	390	305	305
JZL435	104	104	229	229	236	236	213	231	325	325	158	162	315	317	237	237	212	222	311	325	221	233	370	384	303	309
JZL436	96	110	229	233	222	236	235	249	329	335	158	174	291	295	227	249	212	212	315	333	233	233	366	372	303	313
JZL437	106	108	221	233	236	244	235	255	323	329	158	176	291	315	227	237	210	210	309	319	227	227	376	382	307	313
JZL439	102	106	231	231	248	248	233	235	323	329	158	174	291	295	237	237	212	222	319	333	231	233	378	382	295	295
JZL440	102	106	231	231	248	248	233	235	325	325	162	174	291	319	237	237	222	224	309	327	227	231	370	370	311	313
JZL441	102	108	227	231	230	246	211	237	327	327	158	158	291	317	237	239	212	212	309	337	231	233	366	378	301	303
JZL442	104	108	225	227	232	236	215	215	329	329	158	158	295	317	239	249	210	224	309	315	227	233	370	380	295	307
JZL443	108	112	223	233	236	244	0	0	327	327	158	174	291	293	237	237	222	222	327	337	231	233	372	378	305	313
JZL444	104	108	225	239	236	250	217	217	329	331	174	174	291	291	237	237	212	212	319	333	211	237	366	372	309	325
JZL445	104	106	227	229	230	234	227	229	329	329	166	174	315	317	237	241	212	222	317	333	233	233	372	382	303	309
JZL446	104	114	239	241	230	238	235	253	329	329	174	174	291	295	227	237	212	212	315	317	227	231	366	382	291	305
JZL448	104	106	221	235	238	248	217	225	327	329	158	174	291	303	227	237	212	222	315	327	229	231	372	378	311	315
JZL449	106	106	221	233	222	242	243	245	329	329	162	174	311	325	237	237	210	210	315	327	229	233	370	384	307	313
JZL452	94	104	221	231	244	248	213	231	325	325	158	166	291	303	227	237	212	212	333	333	211	233	382	382	311	317
JZL453	104	106	229	239	230	234	219	235	325	325	158	158	295	321	237	239	212	228	309	335	227	227	370	378	325	325
JZL454	106	108	219	225	236	250	213	247	329	329	158	162	295	321	237	237	212	228	327	337	227	229	372	378	295	307
JZL455	104	104	229	235	234	244	227	235	327	327	162	174	315	315	227	237	210	222	319	319	229	229	366	378	313	321
JZL456	104	108	217	229	232	240	231	249	329	331	162	166	295	321	227	241	222	222	319	319	227	231	378	378	307	309
JZL457	96	102	225	225	232	234	231	231	327	329	158	168	291	303	237	239	214	216	315	317	233	233	366	382	303	303
JZL458	104	104	229	231	234	246	249	255	327	331	158	158	291	295	227	237	212	216	309	343	223	231	372	384	295	311
JZL460	102	104	239	239	222	232	213	231	327	329	158	174	291	295	237	241	222	226	315	335	225	233	366	390	307	319
JZL461	104	104	229	231	238	248	235	243	325	329	158	158	317	319	249	249	212	222	333	335	227	227	366	378	299	299
JZL462	104	106	225	229	238	244	237	245	327	329	162	166	291	317	227	249	210	222	337	337	227	229	382	390	305	305
JZL463	96	106	229	229	230	254	237	237	327	327	158	174	291	315	227	237	212	222	315	333	233	233	366	380	321	325
JZL464	96	106	229	229	230	254	237	237	327	327	158	158	291	293	227	237	222	226	333	333	221	229	382	382	307	323
JZL465	104	110	225	229	232	232	231	255	327	329	166	174	295	319	227	227	212	222	315	315	227	227	378	382	295	307
JZL466	102	106	221	225	236	248	241	241	327	327	158	166	291	295	237	237	222	222	319	333	225	231	372	384	311	325
JZL468	96	108	221	233	232	246	213	231	329	329	158	174	295	325	227	231	214	216	303	333	227	233	378	382	311	317
JZL469	98	104	225	231	244	252	245	253	327	331	158	166	293	295	237	237	214	216	317	333	211	225	372	382	315	315
JZL470	96	106	217	221	234	246	227	231	329	329	158	158	309	315	237	237	212	212	331	337	227	227	366	376	317	317
JZL472	104	104	231	241	236	236	219	245	327	329	158	158	303	303	237	237	214	216	315	337	225	231	378	382	297	319
JZL473	102	108	221	233	232	246	213	255	329	329	166	174	291	295	227	237	216	224	333	337	229	231	372	372	301	301
JZL476	104	106	221	235	220	232	227	249	327	329	158	174	303	317	227	237	212	216	311	315	227	233	366	378	303	313
JZL477	102	110	229	231	246	254	233	233	327	327	158	158	291	317	249	249	212	222	337	337	231	231	372	378	311	317
JZL478	104	104	233	233	234	254	227	227	327	327	162	178	295	317	227	249	212	222	309	337	231	235	382	382	305	321
JZL479	104	104	221	229	232	242	213	213	327	331	158	162	315	319	237	249	212	222	309	333	225	229	366	382	317	325
JZL480	106	106	231	239	224	236	213	237	327	331	158	166	293	295	237	237	212	212	309	333	211	231	372	382	311	317
JZL481	96	104	227	233	230	236	249	249	323	323	166	172	289	289	229	237	210	210	307	317	225	229	362	372	299	299
JZL482	104	104	225	231	230	230	213	239	325	327	158	172	315	317	227	237	210	214	313	331	225	231	378	382	303	319
JZL483	104	108	231	233	244	244	213	239	329	329	160	160	0	0	237	237	210	210	301	335	225	229	364	374	285	303
JZL484	104	108	217	227	230	248	239	255	327	329	158	172	289	293	237	241	210	212	301	301	225	229	364	374	285	301
JZL486	94	104	221	239	234	234	233	235	327	327	166	168	291	317	227	237	212	222	325	331	231	239	382	382	305	319
JZL487	104	104	217	225	232	238	213	253	327	327	158	174	289	293	231	237	210	212	313	313	221	225	370	378	305	321
JZL488	104	108	221	229	230	232	237	239	325	327	172	176	289	289	227	227	210	210	301	301	225	229	364	374	285	285
JZL489	102	104	221	229	230	244	213	249	325	329	158	172	315	317	227	237	210	210	301	301	225	229	364	374	285	285
JZL490	102	106	229	233	232	236	213	239	323	325	158	172	317	327	227	237	210	210	301	301	225	229	364	374	285	285
JZL491	106	106	217	225	222	236	233	249	325	327	162	174	289	293	237	251	212	212	313	333	225	235	372	382	313	315
JZL493	104	108	247	249	222	262	241	245	327	327	158	172	293	319	237	249	212	222	313	331	223	233	370	382	307	319
JZL494	102	108	237	239	226	232	213	247	327	327	162	174	303	315	227	235	214	222	307	317	225	233	382	382	303	317
JZL508	104	110	221	233	236	244	245	255	323	333	158	172	289	289	227	229	208	208	301	301	225	229	364	364	307	309
JZL509	104	108	217	235	230	244	231	243	323	325	158	172	315	317	227	237	210	234	335	335	225	233	364	364	285	285
JZL510	102	104	227	237	236	240	233	237	323	325	158	172	289	289	231	235	210	210	301	301	225	229	364	364	285	285
JZL511	104	106	225	239	236	242	227	253	331	331	160	172	325	325	0	0	208	208	301	301	225	229	364	374	285	285
JZL512	104	110	239	243	232	248	213	233	325	325	158	176	327	327	227	231	210	212	321	337	227	233	364	374	311	317
JZL513	104	106	229	247	240	244	213	253	331	333	172	172	315	315	229	237	210	210	301	301	225	229	364	374	285	285
JZL514	96	104	229	237	244	248	247	249	325	327	158	172	315	317	227	237	210	210	0	0	225	231	364	374	285	285
JZL515	106	108	229	251	230	238	237	241	323	325	172	172	289	289	227	235	210	210	301	301	225	229	364	374	285	285
JZL516	106	108	219	235	232	240	231	237	325	327	158	174	317	327	227	237	214	214	317	339	227	237	364	382	303	333
JZL518	96	106	221	225	222	234	237	249	325	327	162	172	289	293	237	247	210	214	333	335	221	225	364	364	305	305
JZL519	104	108	221	247	230	250	237	255	323	325	166	172	289	289	229	235	210	210	301	301	229	233	364	364	305	305
JZL520	102	108	229	229	232	232	227	257	325	327	158	172	289	293	227	237	202	210	325	335	225	233	364	372	295	313
JZL521	106	106	229	231	234	238	233	237	327	327	172	172	289	289	231	235	210	214	325	325	225	229	364	374	311	319
JZL522	104	104	219	225	222	236	213	231	327	335	172	172	315	317	229	235	210	212	301	323	225	233	364	374	285	309
JZL523	104	104	229	233	236	246	213	255	325	327	172	190	289	289	235	235	0	0	0	0	225	233	364	374	285	285
JZL524	96	102	217	221	234	248	241	251	0	0	166	172	289	289	229	235	210	210	301	301	225	229	364	374	0	0
JZL525	104	104	225	229	238	240	225	249	331	331	172	172	315	315	229	235	210	210	301	301	225	229	364	374	285	285
JZL526	106	106	233	233	226	234	213	231	325	327	158	172	315	317	237	247	210	212	331	335	221	231	364	364	315	327
JZL527	104	110	229	233	230	236	225	251	325	327	158	172	315	317	237	247	208	222	301	301	225	227	364	372	285	285
JZL528	104	106	221	227	236	240	237	253	325	325	172	172	289	317	227	237	210	222	301	301	229	233	364	374	285	317
JZL529	108	108	221	225	226	238	227	227	325	327	158	172	315	317	227	237	222	224	309	317	227	233	366	372	303	319
JZL530	102	108	223	229	232	236	231	245	323	329	158	172	289	289	231	237	210	210	301	301	225	229	364	374	303	303
JZL531	104	106	229	237	222	232	227	243	323	323	172	172	289	289	231	237	210	220	305	305	225	231	364	364	0	0
JZL532	102	106	225	231	228	236	225	239	325	327	158	172	313	317	235	235	212	234	317	335	233	233	368	372	305	319
JZL533	106	106	227	231	234	236	211	237	325	327	158	172	315	315	229	235	212	212	321	321	227	233	0	0	309	317
JZL534	104	108	233	235	222	236	231	237	325	325	158	172	311	315	227	237	212	228	323	337	227	233	372	382	319	319
JZL535	104	104	229	233	228	242	235	245	323	325	158	172	289	315	227	237	210	212	301	301	225	233	364	374	285	319
JZL536	102	102	221	239	232	236	249	249	325	329	158	174	315	317	227	231	210	212	321	323	225	233	364	374	285	311
JZL537	106	108	229	231	234	246	227	253	333	335	172	172	289	295	235	241	210	210	301	301	225	227	364	374	285	285
JZL538	98	104	219	239	226	238	233	233	329	331	158	172	289	289	237	237	208	212	301	301	227	231	364	374	285	285
JZL539	96	106	227	249	236	244	231	253	327	327	162	174	301	305	237	251	212	222	331	331	227	227	372	378	317	337
JZL541	104	108	225	229	226	242	235	255	323	325	158	172	315	317	229	237	208	208	301	301	225	229	364	374	285	297
JZL542	106	106	235	237	236	244	213	231	321	327	158	162	315	317	231	237	212	214	307	325	225	233	378	382	301	313
JZL543	104	108	221	231	228	234	213	231	323	325	158	172	315	317	227	237	214	222	319	319	229	237	364	366	299	319
JZL544	104	108	223	245	236	248	213	261	325	325	158	174	289	293	235	235	222	222	307	319	233	233	366	382	319	323
JZL545	104	104	217	227	232	232	237	247	327	331	158	172	315	315	227	237	208	212	333	333	229	233	364	364	285	319
JZL547	104	106	231	239	234	240	213	213	323	325	158	172	317	317	227	227	210	210	301	301	225	229	364	374	285	285
JZL548	102	104	221	227	226	248	231	231	323	327	158	172	289	289	229	235	210	212	301	301	225	229	364	374	285	285
JZL549	102	106	237	237	232	246	227	227	325	329	162	174	315	317	227	237	210	210	301	321	225	229	364	364	321	325
JZL550	96	104	217	221	234	250	213	261	327	329	158	178	291	321	235	251	212	222	309	333	229	229	0	0	285	313
JZL551	96	108	221	231	236	236	231	239	327	327	158	174	291	293	237	249	210	214	333	333	225	229	364	374	307	317
JZL552	102	108	229	235	232	232	229	249	325	327	158	172	317	317	237	237	210	214	329	331	225	231	362	362	305	307
JZL553	102	104	221	221	220	226	0	0	323	327	172	172	317	317	227	229	210	210	301	301	225	229	364	374	285	295
JZL554	102	104	231	237	226	236	211	211	359	365	172	172	289	289	229	237	208	208	301	301	225	229	364	374	291	291
JZL556	104	106	231	231	236	244	237	245	331	333	172	172	325	325	227	229	208	208	301	301	225	229	364	374	307	307
JZL557	96	104	229	245	242	248	225	241	323	327	172	172	289	289	229	237	208	208	301	301	225	229	364	374	301	301
JZL558	102	108	227	235	236	242	211	231	323	329	172	172	289	289	237	237	208	222	331	331	225	227	364	364	303	303
JZL559	102	108	221	231	228	228	215	259	327	327	158	162	315	315	227	237	212	222	331	331	225	227	362	362	305	317
JZL560	104	104	219	225	236	248	233	233	323	325	158	172	289	289	229	235	208	208	301	301	225	229	364	374	285	285
JZL561	106	106	229	249	238	256	217	257	325	327	168	172	291	315	227	237	212	226	317	341	225	231	378	378	319	341
JZL562	96	102	221	233	228	236	229	237	325	329	158	172	315	317	227	237	208	208	319	319	221	229	364	364	285	317
JZL564	104	108	217	235	234	246	237	249	327	331	158	158	293	323	227	237	210	210	327	333	225	227	366	366	303	305
JZL565	104	106	233	235	230	234	237	239	323	325	158	172	315	317	227	237	210	210	301	301	225	229	364	372	285	285
JZL566	104	104	229	231	230	240	233	249	323	327	162	174	315	315	237	237	208	208	301	301	225	229	364	374	285	297
JZL567	108	108	231	233	232	250	231	251	323	327	158	172	289	289	227	247	208	208	301	301	225	229	364	374	285	301
JZL568	104	104	227	229	234	238	227	255	325	327	166	172	315	317	227	237	208	214	303	303	227	229	362	372	301	315
JZL569	102	104	221	237	230	236	231	231	325	327	166	172	289	289	325	327	208	208	301	301	225	229	364	374	299	299
JZL571	106	108	229	237	228	248	237	239	327	335	158	172	315	327	237	245	212	212	319	319	227	231	364	374	295	319
JZL572	102	108	223	227	222	242	249	251	323	325	172	172	289	289	227	229	210	212	301	301	225	229	364	374	285	285
JZL573	104	104	231	235	222	236	211	233	325	327	166	172	315	317	227	231	210	214	301	301	225	229	364	374	317	319
JZL574	104	104	229	239	236	248	231	249	321	327	158	174	289	289	237	237	210	212	311	315	227	233	364	372	315	325
JZL575	108	110	231	235	236	246	239	239	325	327	168	172	289	289	229	237	208	208	301	301	225	229	364	372	303	313
H offspring in 2016 with confirmed breeders in 2016
JGLZ010	104	106	223	237	230	246	257	259	327	329	158	174	315	317	235	237	212	214	317	319	229	235	366	372	305	313
JGLZ038	106	110	233	235	230	234	237	237	327	329	158	174	315	317	235	237	214	224	333	335	229	233	370	376	305	307
JGLZ052	106	108	231	241	234	238	213	229	327	329	166	174	293	317	235	237	214	234	331	333	227	233	366	376	311	323
JGLZ061	108	110	235	239	224	236	213	247	327	329	158	162	301	303	235	237	214	224	309	335	235	239	366	370	307	319
JGLZ063	106	110	229	235	224	238	245	255	325	327	158	174	311	317	235	237	214	226	319	321	223	235	366	376	307	313
JGLZ067	98	104	231	235	232	234	233	243	329	329	158	174	293	295	227	241	214	216	309	317	233	235	366	372	309	317
JGLZ071	106	110	231	235	238	250	231	237	329	331	158	166	295	319	235	237	212	214	303	319	227	233	368	370	317	321
JGLZ075	106	110	231	235	234	246	239	239	327	329	158	162	315	317	227	237	214	216	327	331	223	229	370	384	317	321
JGLZ076	108	110	223	227	238	246	213	237	327	327	158	160	293	295	227	227	212	214	309	333	225	227	378	380	307	319
JGLZ079	104	106	225	231	244	246	213	233	327	329	158	160	303	317	227	237	222	224	317	319	225	227	366	368	305	317
JGLZ088	104	106	229	245	224	246	233	237	327	329	158	162	295	319	227	237	212	214	317	319	227	235	366	370	311	317
JGLZ108	98	110	225	231	230	238	213	233	327	329	158	160	319	323	233	239	214	216	309	337	223	233	366	376	313	315
JGLZ139	106	112	229	231	238	240	235	251	327	329	158	160	295	315	239	251	214	226	321	333	229	233	372	384	317	319
JGLZ157	106	110	227	231	238	246	213	237	329	329	158	162	303	319	237	239	216	224	327	333	225	227	366	380	309	315
JGLZ174	104	106	219	221	240	248	213	241	327	327	158	174	295	319	237	239	220	222	333	335	231	235	376	378	307	323
JGLZ201	102	104	225	229	232	238	227	251	327	329	158	160	293	317	235	237	214	222	327	329	227	229	366	378	305	313
SZLZ249	104	106	229	241	240	248	213	241	327	329	166	174	295	301	237	239	210	214	335	343	233	235	372	382	307	319
SZLZ263	104	106	223	225	226	236	213	213	325	327	162	174	293	309	223	237	210	214	319	337	223	231	372	382	319	333
SZLZ293	104	106	225	235	230	234	227	253	327	329	158	158	293	317	237	239	214	222	311	327	229	231	366	372	309	313
HSLZ001	106	106	221	233	234	244	237	239	329	331	162	166	311	315	227	237	214	214	309	333	229	235	376	382	317	319
HSLZ004	106	106	225	231	240	252	213	233	327	329	158	174	315	319	237	237	214	222	309	333	227	231	378	382	307	307
HSLZ009	108	110	217	231	236	236	213	237	327	327	162	174	295	321	237	237	214	222	309	335	213	223	378	382	303	317
HSLZ019	106	110	225	229	236	248	213	219	327	329	158	174	313	315	227	237	214	224	311	337	229	235	372	378	309	325
HSLZ024	104	110	233	233	232	236	237	239	327	329	158	158	293	295	227	237	214	222	309	335	231	235	370	372	307	321
HSLZ034	106	108	225	231	232	240	237	253	329	331	158	174	293	321	227	237	214	224	329	339	213	235	366	372	319	319
HSLZ045	96	110	223	229	236	244	229	231	327	329	158	174	293	319	237	241	212	214	311	333	229	231	366	372	313	315
HSLZ047	102	104	231	255	232	258	233	235	327	329	158	160	293	317	235	237	210	212	309	337	229	233	370	378	305	315
HSLZ065	102	104	231	237	234	236	221	241	325	327	158	162	295	315	237	241	214	214	319	335	223	231	372	382	317	321
HSLZ067	104	106	225	229	224	250	213	233	325	327	158	174	315	317	227	237	216	222	319	323	229	235	372	382	315	323
HSLZ078	106	110	221	249	242	248	233	241	325	327	158	160	293	303	237	239	214	222	311	337	229	235	372	376	313	315
HHLZ032	102	108	229	239	238	250	213	239	327	329	158	174	295	295	237	249	210	214	329	337	227	235	372	380	307	315
HHLZ038	104	104	229	231	236	236	213	233	327	329	158	158	315	317	237	237	222	222	335	339	229	235	366	382	307	319
HHLZ043	104	104	221	239	226	244	213	259	327	329	158	174	293	295	227	231	212	214	309	335	231	233	378	380	301	319
H larvae in 2017 with confirmed breeders in 2016
JZL10	104	106	225	231	238	256	229	243	327	335	158	178	295	315	227	237	214	216	319	335	227	231	366	372	301	305
JZL17	96	104	225	251	236	250	219	233	327	331	158	162	295	317	237	237	212	216	311	333	221	231	372	378	311	321
JZL18	96	108	223	229	234	236	213	233	327	329	174	174	291	303	237	237	212	212	309	337	229	231	366	378	305	317
JZL51	104	106	229	231	230	236	233	239	327	329	174	174	303	319	227	239	210	212	333	343	221	225	366	378	305	313
JZL55	104	108	221	249	236	238	213	237	329	331	158	174	313	317	227	239	212	212	333	339	225	233	366	384	305	305
JZL63	104	108	231	231	244	244	215	241	327	329	166	174	295	321	237	237	212	222	321	333	233	237	372	382	303	317
JZL73	102	104	231	255	242	248	229	233	327	327	158	174	295	309	227	237	212	214	329	333	227	231	372	382	307	317
JZL78	104	108	231	231	234	244	233	251	325	329	154	174	295	315	233	237	214	222	303	337	227	233	366	378	317	325
JZL164	104	108	233	233	244	250	239	251	327	327	158	162	315	315	237	237	212	222	317	335	229	233	366	372	305	307
JZL176	108	108	221	229	236	236	215	231	327	329	158	174	293	317	237	237	208	212	325	331	227	231	374	374	319	337
JZL210	104	106	221	225	236	250	213	213	325	325	158	160	295	301	235	235	210	222	315	315	227	235	366	374	307	317
JZL297	102	104	219	235	230	234	237	255	327	331	158	172	315	319	227	237	214	214	329	333	227	233	378	380	313	319
JZL315	106	110	229	233	234	236	233	233	327	329	158	172	295	315	225	237	212	212	333	335	229	229	366	378	305	305
JZL405	106	108	229	231	222	236	223	235	327	327	174	174	291	315	227	237	212	222	333	355	233	233	372	372	321	321
JZL408	104	106	229	239	230	236	231	237	327	329	166	178	291	295	237	237	214	218	319	333	231	231	362	372	311	323
JZL424	104	106	229	229	222	230	231	249	327	331	158	174	291	295	227	237	212	212	319	325	225	227	366	370	305	311
JZL438	94	104	229	231	234	234	235	237	327	331	158	174	291	317	237	237	212	222	315	335	231	233	372	382	307	309
JZL450	104	106	221	229	238	244	237	237	327	329	158	174	295	295	227	227	214	222	315	329	211	225	366	378	297	313
JZL563	96	102	221	229	246	246	225	249	325	329	154	160	311	315	237	237	212	226	319	331	227	231	366	370	305	317
H larvae in 2017 with confirmed breeders in 2017
JZL6	96	104	227	239	232	234	247	257	327	329	158	172	295	317	227	237	214	214	329	335	223	235	366	370	311	315
JZL27	104	106	223	251	222	234	239	239	329	329	158	174	295	315	237	237	222	222	315	337	227	233	372	386	313	315
JZL29	104	106	217	231	236	240	213	233	327	327	158	166	293	315	237	237	210	222	309	337	211	227	370	382	303	311
JZL43	104	108	225	229	234	238	233	237	327	331	162	174	291	295	237	237	212	222	319	335	225	229	376	380	319	321
JZL47	102	106	219	233	236	236	213	237	327	331	174	174	295	295	237	241	210	232	309	309	233	235	370	372	295	315
JZL69	102	108	231	237	222	230	227	241	327	329	158	174	293	317	237	237	212	222	309	327	231	233	372	384	321	321
JZL74	104	104	217	239	236	262	233	241	329	335	158	158	293	293	227	249	214	216	319	339	229	235	366	378	319	319
JZL87	94	96	229	231	222	236	231	255	327	329	158	174	295	295	227	237	212	212	319	319	231	235	372	382	307	325
JZL96	104	112	219	247	222	230	213	239	327	329	158	178	293	293	237	237	214	222	309	321	229	235	366	382	311	315
JZL106	104	104	225	225	236	238	213	243	327	329	158	158	293	295	227	237	210	212	307	335	227	233	364	366	307	317
JZL120	104	104	217	233	236	248	233	237	329	331	158	158	293	293	227	237	222	224	333	337	225	233	372	372	307	325
JZL200	96	104	219	229	232	242	249	249	325	327	158	166	293	315	227	237	214	226	337	339	227	229	376	376	319	327
JZL238	106	108	229	235	232	232	213	249	329	329	162	166	315	327	227	237	214	222	303	319	233	233	366	382	295	295
JZL240	104	106	227	231	228	238	229	237	327	327	158	158	317	327	227	241	210	222	309	319	227	233	366	376	315	317
JZL298	104	104	221	231	234	240	253	255	329	329	158	174	317	319	227	231	214	230	315	333	231	231	366	378	305	337
JZL304	106	108	231	231	232	246	231	253	327	327	166	174	321	325	227	237	212	212	335	335	229	233	372	384	313	337
JZL338	106	108	231	231	232	246	231	243	327	327	166	174	321	325	237	239	212	228	333	335	227	227	366	378	305	305
JZL339	102	104	231	231	238	244	231	243	325	329	168	174	317	325	227	237	212	212	303	335	227	229	366	378	305	305
JZL372	104	106	233	235	228	240	233	235	327	329	168	174	303	313	223	227	214	222	319	337	235	235	372	384	313	319
JZL386	102	106	223	229	230	230	231	231	327	329	158	158	291	315	231	237	212	222	309	333	225	227	370	382	307	319
JZL388	102	104	229	231	236	248	213	231	327	327	158	162	303	309	227	237	222	222	333	333	229	233	366	382	303	305
JZL391	104	106	233	237	234	234	213	229	327	327	158	158	317	319	237	249	212	216	309	319	211	227	372	378	301	309
JZL410	106	106	231	237	234	250	213	247	327	331	158	158	315	317	227	227	212	222	327	337	231	233	372	374	303	305
JZL413	94	104	221	231	236	244	213	239	327	327	158	174	295	295	237	239	212	222	333	333	225	233	370	378	319	319
JZL418	102	106	225	229	236	250	213	227	327	327	158	174	291	295	237	237	212	214	309	337	233	233	372	378	305	323
JZL422	102	104	225	225	236	248	213	245	327	329	174	174	311	315	227	237	216	222	311	335	233	235	372	372	305	321
JZL447	96	102	221	235	222	234	213	249	327	327	158	174	315	315	227	237	212	222	317	335	225	233	378	382	305	319
JZL471	104	106	231	251	230	234	227	237	329	329	158	158	295	317	227	237	202	212	319	333	225	227	376	382	313	321
JZL475	104	106	221	227	220	232	227	249	327	331	158	174	295	317	227	237	216	222	317	339	227	231	366	372	315	325
JZL492	96	104	223	231	234	234	213	239	327	327	158	174	293	315	237	249	214	222	325	337	229	233	370	376	305	321
JZL546	102	110	225	235	230	262	215	231	325	327	158	172	315	317	235	247	210	212	327	333	225	233	366	378	313	319
JZL555	94	104	229	235	234	242	227	239	327	327	158	172	291	315	227	237	222	224	333	337	233	237	372	378	295	307
R larvae in 2016 with confirmed breeders in 2016
JGLZ002	108	110	223	231	232	234	213	233	325	327	158	160	293	319	237	249	212	214	303	333	227	231	366	372	305	309
JGLZ016	106	110	225	227	248	250	215	251	327	329	158	160	295	317	235	237	212	214	309	337	229	235	370	376	307	317
JGLZ077	98	104	225	249	236	240	239	251	327	329	158	160	303	315	235	237	212	216	325	333	231	235	366	376	307	313
JGLZ098	104	106	223	231	236	240	233	237	327	329	158	174	293	317	237	239	214	222	309	323	227	231	380	384	317	325
JGLZ121	104	106	225	229	230	234	233	239	327	329	158	174	295	317	229	239	214	216	309	335	229	235	366	370	307	309
SZLZ227	104	106	229	231	234	238	233	245	325	327	158	174	293	321	227	237	212	214	327	333	227	239	376	378	319	319
R larvae in 2017 with confirmed breeders in 2016
JZL222	104	108	217	227	238	244	213	231	327	327	158	166	289	293	237	237	212	212	333	335	225	233	372	384	305	311
R larvae in 2017 with confirmed breeders in 2017
JZL56	96	106	225	233	230	234	237	253	327	327	158	158	295	321	237	237	222	232	321	337	227	231	370	378	295	311
R larvae in 2017 with one confirmed breeders in 2016 and the other one in 2017
JZL7	102	104	231	233	236	236	231	241	327	329	158	166	295	315	237	237	214	224	335	335	229	235	366	372	305	321
JZL451	94	104	221	231	244	248	213	231	327	331	158	174	291	317	237	237	212	222	327	335	229	231	372	378	295	325
JZL467	96	104	225	231	222	236	239	249	327	329	158	174	291	319	227	237	212	224	309	335	229	231	372	378	303	317
JZL485	104	106	225	233	232	238	239	249	325	327	158	174	317	319	227	237	222	222	335	337	227	233	366	382	315	325
Confirmed breeders in 2016 with larvae in 2016
JGL103	108	110	229	231	238	248	251	255	327	335	158	174	315	317	227	237	212	214	313	319	233	235	376	380	315	333
JGL104	106	110	221	229	230	244	241	255	327	329	174	174	293	295	237	237	214	222	309	333	233	235	370	376	307	325
JGL109	106	108	227	229	238	248	247	249	327	327	160	174	291	293	227	237	214	222	311	333	225	229	366	380	311	319
JGL110	104	106	231	237	234	236	235	237	325	327	158	174	315	317	237	237	214	222	323	333	231	233	372	376	307	311
JGL111	104	110	229	235	230	234	231	233	325	327	158	158	295	295	237	237	212	214	333	335	229	235	366	384	309	317
JGL112	108	110	229	247	236	248	239	251	327	329	160	174	303	317	237	237	214	222	311	337	233	235	370	370	307	317
JGL132	108	110	221	231	228	238	233	233	327	329	160	174	295	317	237	239	212	214	309	313	225	233	366	376	315	317
JGL144	104	106	223	225	224	256	233	249	327	329	158	160	317	323	227	249	212	222	319	319	227	231	366	382	323	333
JGL162	104	106	231	249	236	246	233	249	325	327	160	174	291	315	235	237	216	222	331	333	229	235	376	380	311	313
JGL164	108	110	221	231	238	244	237	251	327	329	158	174	297	317	237	237	212	222	319	335	229	233	370	376	305	317
JGL191	106	108	217	225	240	244	237	247	327	329	158	174	293	319	237	237	222	224	329	335	227	235	366	372	319	325
JGL210	106	108	229	231	236	240	213	237	327	331	172	174	319	321	235	237	212	224	309	335	227	229	372	382	307	313
JGL238	106	106	229	237	224	232	213	237	327	329	162	162	295	321	227	237	212	214	315	319	227	233	370	380	305	321
JGL242	104	108	221	237	224	240	213	237	327	329	158	174	301	309	235	237	212	224	309	335	223	235	370	378	307	309
JGL246	108	110	221	233	238	248	233	241	327	331	158	178	313	317	227	237	222	224	335	337	231	235	372	378	313	321
SGL107	102	110	217	221	224	248	229	237	327	329	174	174	315	321	235	237	220	222	319	335	223	227	366	378	303	319
SGL109	106	110	217	229	230	236	231	233	329	331	166	174	293	315	237	239	212	214	323	335	229	237	366	372	307	325
SGL135	102	106	233	237	234	236	237	239	327	329	158	166	311	315	235	237	212	214	333	335	231	233	372	382	319	321
SGL137	104	108	225	229	236	238	213	237	327	329	158	174	315	319	227	237	212	214	329	337	225	231	372	378	315	319
SGL159	96	104	223	229	230	236	237	257	327	329	158	174	293	317	227	239	214	214	309	337	231	231	380	380	309	317
SGL169	106	110	231	241	234	238	231	251	327	327	158	166	293	295	235	237	212	214	323	333	227	233	366	372	319	325
SGL176	108	110	223	225	228	236	213	247	327	329	158	174	315	319	227	231	212	214	319	333	229	233	378	378	305	309
SGL178	104	110	225	229	234	250	249	251	327	329	166	174	293	315	227	239	214	226	333	333	227	231	368	378	319	325
SGL195	98	106	223	233	236	238	237	237	327	331	174	178	295	317	237	249	212	214	309	325	227	235	370	372	317	327
SGL240	106	110	223	231	232	238	233	237	329	331	158	162	299	319	235	237	212	214	327	335	225	227	366	378	313	315
SGL246	102	106	229	231	232	238	233	249	329	331	158	174	293	321	227	231	212	214	309	319	229	233	366	382	307	309
SGL270	106	110	223	227	232	236	233	237	327	329	158	174	293	303	235	237	212	222	311	333	219	227	372	382	305	307
SGL271	104	110	217	225	224	236	235	239	327	331	158	174	293	315	235	237	212	214	333	335	231	233	366	382	319	321
SGL273	106	110	225	233	224	234	233	235	329	331	158	160	293	295	237	247	212	222	327	333	229	231	366	382	309	319
SGL274	102	106	229	245	236	238	235	247	327	329	172	174	293	323	227	237	212	222	319	333	221	227	378	382	305	319
SGL287	104	110	233	235	232	238	235	237	327	329	158	160	293	303	237	249	212	214	309	329	231	233	370	372	301	325
SGL290	104	106	219	231	234	242	233	243	327	329	158	160	295	317	231	237	214	222	323	335	227	235	366	372	307	319
SGL302	104	108	229	231	230	244	233	253	327	329	158	174	315	321	235	237	212	222	319	339	227	233	366	378	305	317
SGL355	104	108	221	231	222	232	229	235	325	327	158	162	293	293	235	237	212	222	333	337	231	233	372	386	305	319
SGL387	106	106	227	229	224	250	243	251	327	329	160	160	295	315	227	237	214	222	337	339	229	235	370	382	307	315
SGL389	104	108	229	235	232	238	251	255	327	329	158	160	293	295	235	237	214	218	327	339	229	233	366	382	307	335
SGL390	104	110	229	231	224	236	231	231	329	331	160	174	293	315	237	237	212	212	333	335	227	231	372	372	319	321
SGL408	106	108	217	229	232	238	213	237	329	331	174	174	295	315	237	237	214	222	339	339	233	235	372	378	307	307
SGL442	106	110	223	233	234	236	237	257	327	329	174	174	303	315	237	237	212	222	319	339	235	235	372	378	305	305
SGL444	104	106	233	239	240	244	227	239	327	327	160	174	295	317	227	227	212	224	335	337	229	233	378	378	305	319
SGL460	106	106	231	233	226	234	239	243	327	327	160	160	303	317	227	237	212	216	321	327	229	239	370	370	303	321
SGL469	106	110	225	229	232	240	213	227	327	329	160	164	295	295	227	237	204	214	333	335	227	233	372	384	305	307
Confirmed breeders in 2016 with larvae in 2017
JGL110	104	106	231	237	234	236	235	237	325	327	158	174	315	317	237	237	214	222	323	333	231	233	372	376	307	311
JGL111	104	110	229	235	230	234	231	233	325	327	158	158	295	295	237	237	212	214	333	335	229	235	366	384	309	317
SGL111	96	104	221	225	236	244	213	233	327	331	158	174	303	317	227	237	212	222	311	333	231	233	378	386	305	325
SGL118	102	104	221	231	230	236	233	237	327	329	158	174	295	303	227	239	210	212	315	325	225	227	366	378	303	305
SGL148	102	104	221	229	230	238	215	215	329	329	158	160	295	295	227	239	214	222	315	315	221	225	366	378	297	305
SGL166	102	104	223	229	244	246	225	237	325	327	160	166	315	319	235	237	222	232	319	343	225	231	370	376	303	305
SGL247	104	110	217	231	224	244	231	235	327	329	160	166	293	311	235	237	212	214	333	335	231	233	372	382	319	321
SGL260	104	106	233	235	238	240	241	249	325	327	158	160	295	317	227	237	212	222	309	333	227	233	366	370	315	319
SGL290	104	106	219	231	234	242	233	243	327	329	158	160	295	317	231	237	214	222	323	335	227	235	366	372	307	319
SGL293	102	108	237	241	222	236	229	233	327	329	158	174	303	311	235	237	212	214	323	337	227	229	378	384	317	321
SGL302	104	108	229	231	230	244	233	253	327	329	158	174	315	321	235	237	212	222	319	339	227	233	366	378	305	317
SGL308	102	108	237	241	222	236	229	231	327	329	166	174	295	303	235	237	210	214	333	335	227	229	366	378	317	321
SGL312	96	108	221	231	224	236	231	249	327	329	158	174	293	321	237	249	212	226	309	325	225	227	366	372	307	319
SGL313	104	108	221	235	234	236	213	239	325	327	158	160	301	317	235	237	212	222	309	315	227	231	380	384	317	321
SGL314	102	104	217	229	222	244	231	239	327	329	158	174	293	315	235	237	212	214	333	335	231	233	372	382	307	321
SGL317	104	106	219	227	234	246	237	253	327	329	158	160	293	319	227	237	212	214	333	335	227	233	372	382	303	313
SGL351	102	108	225	231	236	244	211	233	327	331	158	166	293	321	235	237	210	212	333	335	225	233	372	378	315	317
SGL358	106	108	219	233	244	250	233	239	327	329	158	174	315	321	227	237	212	222	333	335	227	233	366	382	305	321
SGL361	96	104	229	231	236	238	237	249	327	329	174	178	295	315	237	239	212	214	319	325	231	233	372	378	301	317
SGL364	102	104	217	219	230	236	231	239	327	329	160	174	295	303	227	227	210	212	319	325	225	227	366	378	305	319
SGL403	104	106	225	233	236	238	239	243	327	327	160	174	303	315	237	237	212	224	309	325	229	233	378	380	317	317
Confirmed breeders in 2017 with larvae in 2017
JHL105	104	108	225	251	236	242	213	219	329	335	158	166	295	321	227	231	210	226	335	337	221	227	368	376	303	307
JHL192	102	108	233	247	222	236	237	253	325	327	162	174	295	321	227	237	210	212	309	319	221	239	370	376	315	315
JHL218	106	110	231	249	234	238	237	251	327	329	158	162	317	319	227	237	214	222	315	343	233	235	366	382	305	315
JHL233	104	108	225	229	222	262	233	255	327	327	158	158	295	321	227	237	212	232	309	319	231	233	372	382	303	307
JHL239	104	108	225	231	244	250	231	253	329	329	174	174	317	319	237	237	212	224	311	333	227	231	372	378	295	305
JHL250	102	106	221	225	228	234	233	237	327	331	158	158	315	321	227	237	212	222	319	337	227	231	366	370	313	321
JHL252	102	106	221	225	228	234	233	237	327	329	158	168	293	317	227	237	212	212	319	319	227	233	370	382	303	313
JHL267	102	106	223	231	238	246	213	231	327	329	166	174	315	317	215	237	212	212	331	335	231	233	366	372	311	313
JHL320	96	104	217	227	230	236	213	259	327	329	158	174	309	315	227	237	212	222	333	337	227	229	378	382	305	321
JHL329	104	106	223	235	242	250	237	239	327	329	158	158	315	317	237	249	212	222	309	319	233	237	366	378	295	303
JHL331	106	108	219	229	222	230	233	235	329	329	158	158	295	315	227	237	210	212	333	337	227	233	380	382	299	319
JHL337	96	102	225	229	230	236	231	253	327	329	158	174	295	303	237	237	212	212	309	337	227	233	378	380	295	317
JHL340	102	108	229	233	230	246	213	231	327	331	158	158	295	315	237	239	214	222	309	335	229	233	372	378	305	315
JHL375	96	104	219	235	222	230	213	213	329	329	158	158	293	313	237	237	214	222	327	333	231	235	366	378	311	313
JHL380	106	108	221	221	232	232	249	249	327	329	158	174	293	295	227	227	210	226	337	339	227	233	372	382	305	315
JHL394	102	104	227	227	234	236	213	257	327	327	158	174	315	315	227	227	210	222	311	335	227	233	366	372	297	321
JHL436	104	108	217	229	234	236	233	247	327	329	158	158	293	303	237	247	210	222	309	327	229	233	372	384	307	315
JHL453	96	108	225	231	234	248	213	213	327	327	158	174	295	315	227	237	212	222	329	337	227	233	366	382	317	321
JHL463	102	104	221	225	234	246	225	233	327	329	158	162	295	295	237	237	212	212	335	335	225	233	372	380	319	333
JHL464	104	106	237	239	226	234	213	237	327	329	158	162	317	321	237	237	212	222	309	337	227	233	372	382	319	321
JHL490	96	110	221	237	234	250	213	247	327	329	158	174	293	295	237	237	210	222	333	335	223	225	366	382	303	305
JHL492	104	106	225	231	234	238	227	257	327	329	158	174	315	317	227	237	214	222	331	333	231	235	372	378	303	305
JHL502	104	106	217	221	242	244	213	229	327	327	166	174	311	317	227	237	214	232	335	337	229	233	378	386	321	325
JHL513	104	106	217	239	226	236	237	241	327	329	158	166	295	317	227	237	214	222	319	333	233	235	366	382	319	319
SHL101	100	102	231	235	228	230	231	253	327	331	158	174	293	317	235	237	212	214	333	335	227	233	370	376	317	319
SHL135	102	104	223	231	230	236	233	239	327	329	158	160	291	315	227	237	212	214	309	309	231	235	376	376	303	325
SHL163	104	112	229	253	222	232	239	241	327	329	158	174	315	319	237	239	212	214	335	339	227	229	376	384	303	319
SHL171	102	104	221	231	222	236	213	241	327	329	158	158	293	303	237	249	214	222	327	337	229	233	372	376	299	315
SHL177	104	106	225	233	222	238	213	239	327	335	158	166	293	319	227	247	212	222	319	335	225	235	366	370	311	315
SHL191	104	110	225	235	234	252	235	247	327	329	158	162	293	295	225	227	214	216	309	335	231	235	370	370	315	317
SHL205	106	110	225	233	232	234	213	239	329	329	158	162	313	315	227	237	214	216	319	337	229	233	370	382	295	309
SHL234	102	106	237	239	232	234	247	249	327	329	158	158	293	311	227	237	210	222	319	337	227	233	370	372	305	313
SHL248	102	104	229	231	236	238	213	213	327	329	158	174	295	317	227	239	212	226	311	333	231	233	370	378	319	323
SHL264	104	108	221	223	248	262	239	249	327	329	158	174	295	317	231	237	216	222	315	319	229	233	372	372	315	319
SHL267	102	110	221	233	236	248	231	237	329	329	158	174	295	311	237	237	214	222	321	335	231	233	366	382	319	321
SHL277	106	110	233	235	226	238	213	235	327	327	158	174	295	303	227	237	214	222	327	337	235	237	372	378	319	325
SHL291	104	106	231	241	232	236	231	251	327	331	158	166	295	321	237	237	212	222	323	335	227	233	366	376	319	325
